# Supplementary material for: Fitness Landscapes of APOBEC3G Antagonism by HIV-1 Vif proteins
Source: bioRxiv. 2025 Oct 20:2025.10.20.683452. Preprint. [Version 1] doi: 10.1101/2025.10.20.683452 (PMC12633382; doi:10.1101/2025.10.20.683452)
Supplement: Supplement 3 [file media-3.csv]

site	wildtype	codon	counts_pre	counts_w_p_pre	freqs_w_p_pre	wt_freq_w_p_pre	wt_aa	aa	sample_pre	homolog_pre	counts_post	counts_w_p_post	freqs_w_p_post	wt_freq_w_p_post	sample_post	homolog_post	codon_mutation	aa_mutation	mut_ratio	wt_ratio	enrichment_ratio	log_enrichment_ratio	log2_enrichment_relWT	wt_ok_for_centering
12	CAA	AAA	29.0	29.5	0.00011838878878236128	0.9939100004414497	Q	K	mergedpre1203	1203	4.0	4.5	9.644648291825625e-05	0.9948883364053325	post1203R1	1203	CAA12AAA	Q12K	0.8146589209182432	1.000984330536415	0.8138578158178337	-0.2971513229165204	-0.29857071323993106	True
19	AAA	AAA	238318.0	238318.5	0.9670682616846701	0.9670682616846701	K	K	mergedpre1203	1203	45411.0	45411.5	0.9790337185236289	0.9790337185236289	post1203R1	1203	AAA19AAA	K19K	1.0123729185550092	1.0123729185550092	1.0	0.0	-0.017740820316116682	True
20	ACA	AAA	73.0	73.5	0.0002950195876950742	0.9872017693147518	T	K	mergedpre1203	1203	7.0	7.5	0.00016074413819709373	0.9927879463328904	post1203R1	1203	ACA20AAA	T20K	0.5448592056309	1.0056585970485203	0.5417934150118064	-0.884185235839025	-0.8923258551575483	True
22	AAA	AAA	246177.0	246177.5	0.9881447912945398	0.9881447912945398	K	K	mergedpre1203	1203	46412.0	46412.5	0.9947383085430151	0.9947383085430151	post1203R1	1203	AAA22AAA	K22K	1.0066726225817952	1.0066726225817952	1.0	0.0	-0.009594584468735647	True
26	AAG	AAA	503.0	503.5	0.0020207330826313274	0.9871953348557393	K	K	mergedpre1203	1203	69.0	69.5	0.0014895623472930687	0.9871726177718719	post1203R1	1203	AAG26AAA	K26K	0.7371395856762107	0.9999769882584882	0.7371565489321684	-0.4399570598486753	-0.43992386054132565	True
34	AAG	AAA	177.0	177.5	0.0007124165168250706	0.9686637072951452	K	K	mergedpre1203	1203	23.0	23.5	0.0005036649663508937	0.9691907068455571	post1203R1	1203	AAG34AAA	K34K	0.7069810349084952	1.0005440479977137	0.7065966124363079	-0.5010412622071332	-0.5018259441224773	True
50	AAA	AAA	245865.0	245865.5	0.9879115536375837	0.9879115536375837	K	K	mergedpre1203	1203	46265.0	46265.5	0.9921618665694495	0.9921618665694495	post1203R1	1203	AAA50AAA	K50K	1.0043023213122833	1.0043023213122833	1.0	0.0	-0.006193623675125814	True
54	GAA	AAA	12.0	12.5	5.018850803618391e-05	0.9874428352893467	E	K	mergedpre1203	1203	164.0	164.5	0.0035269398168992945	0.9834158787333033	post1203R1	1203	GAA54AAA	E54K	70.27385261894041	0.9959218332321349	70.5616146508966	6.140811669135813	6.146707249876163	True
63	GAA	AAA	92.0	92.5	0.0003751211539943306	0.9900866631249823	E	K	mergedpre1203	1203	3.0	3.5	7.555478801485191e-05	0.9845544426215352	post1203R1	1203	GAA63AAA	E63K	0.20141436229425178	0.99441238761263	0.20254611145563492	-2.303677706913235	-2.295593880495911	True
77	AGA	AAA	213.0	213.5	0.0008572920012849341	0.9946775618374558	R	K	mergedpre1203	1203	6.0	6.5	0.00013933249019313626	0.9976742192021607	post1203R1	1203	AGA77AAA	R77K	0.16252629207353	1.0030126922328169	0.16203812108471782	-2.625594833443758	-2.629934695530928	True
91	AAA	AAA	242255.0	242255.5	0.9772662178134744	0.9772662178134744	K	K	mergedpre1203	1203	45877.0	45877.5	0.9874623331898407	0.9874623331898407	post1203R1	1203	AAA91AAA	K91K	1.0104333038331959	1.0104333038331959	1.0	0.0	-0.014974096181063688	True
93	AGA	AAA	19.0	19.5	7.826924620695191e-05	0.9987175885044554	R	K	mergedpre1203	1203	2.0	2.5	5.358137939903125e-05	0.998510437652707	post1203R1	1203	AGA93AAA	R93K	0.6845776853063921	0.9997925831545046	0.6847197077082134	-0.5464145579885933	-0.5461152876962772	True
97	CAA	AAA	62.0	62.5	0.00025095362377032727	0.9920839188917888	Q	K	mergedpre1203	1203	4.0	4.5	9.644648291825625e-05	0.9948883364053325	post1203R1	1203	CAA97AAA	Q97K	0.3843199451326675	1.0028267946492635	0.383236613923028	-1.3836926940382361	-1.3877651433793436	True
105	CAA	AAA	56.0	56.5	0.0002267901368367392	0.9909825833202879	Q	K	mergedpre1203	1203	21.0	21.5	0.00046079986283166876	0.9934094903339191	post1203R1	1203	CAA105AAA	Q105K	2.0318337880954127	1.0024489905821552	2.02687000254792	1.0192535615755762	1.0157247342783873	True
14	GAC	AAC	559.0	559.5	0.002245292710724433	0.9896644300688636	D	N	mergedpre1203	1203	256.0	256.5	0.005497449526340606	0.9824574563847571	post1203R1	1203	GAC14AAC	D14N	2.4484333379262964	0.9927177602173648	2.466394211976412	1.302403408909524	1.3129479006583644	True
15	AGG	AAC	21.0	21.5	8.62878562885787e-05	0.9813076422946951	R	N	mergedpre1203	1203	44.0	44.5	0.0009537485533027562	0.9907947190192464	post1203R1	1203	AGG15AAC	R15N	11.053102885220213	1.0096677905232314	10.947267001052158	3.4524988390370233	3.438618155766799	True
17	AAG	AAC	35.0	35.5	0.00014246900797425124	0.9803934552546985	K	N	mergedpre1203	1203	18.0	18.5	0.0003965022075528312	0.9539950276479918	post1203R1	1203	AAG17AAC	K17N	2.783076917503995	0.9730736395013484	2.8600886968124866	1.5160598884258034	1.5554389950350844	True
19	AAA	AAC	355.0	355.5	0.001442576917146173	0.9670682616846701	K	N	mergedpre1203	1203	32.0	32.5	0.0007006726457399103	0.9790337185236289	post1203R1	1203	AAA19AAC	K19N	0.4857090373565937	1.0123729185550092	0.47977284699580963	-1.0595765850529983	-1.077317405369115	True
20	ACA	AAC	1171.0	1171.5	0.004702250979384754	0.9872017693147518	T	N	mergedpre1203	1203	29.0	29.5	0.0006322602769085687	0.9927879463328904	post1203R1	1203	ACA20AAC	T20N	0.13445906645146666	1.0056585970485203	0.13370249789151792	-2.9029016761124735	-2.9110422954309967	True
22	AAA	AAC	63.0	63.5	0.0002548859836792691	0.9881447912945398	K	N	mergedpre1203	1203	4.0	4.5	9.644648291825625e-05	0.9947383085430151	post1203R1	1203	AAA22AAC	K22N	0.3783906887544583	1.0066726225817952	0.37588256625476363	-1.411646091347516	-1.4212406758162517	True
23	AGT	AAC	51.0	51.5	0.00020669366393616978	0.984839120087012	S	N	mergedpre1203	1203	8.0	8.5	0.00018217668995670625	0.9522161258519439	post1203R1	1203	AGT23AAC	S23N	0.8813849756563668	0.9668747985638652	0.9115812894963448	-0.1335567817671051	-0.08495777287418341	True
25	GTA	AAC	2.0	2.5	1.0248925912564364e-05	0.9950005739398511	V	N	mergedpre1203	1203	35.0	35.5	0.0007700984858345265	0.9945876176840643	post1203R1	1203	GTA25AAC	V25N	75.13943338105774	0.9995849688265489	75.17063153647338	6.232097219392125	6.232696107095009	True
26	AAG	AAC	528.0	528.5	0.0021210673965653556	0.9871953348557393	K	N	mergedpre1203	1203	47.0	47.5	0.0010180462085815937	0.9871726177718719	post1203R1	1203	AAG26AAC	K26N	0.4799688167524125	0.9999769882584882	0.479979861924926	-1.0589542176171332	-1.0589210183097835	True
29	ATG	AAC	896.0	896.5	0.00359755534777706	0.988188060048877	M	N	mergedpre1203	1203	162.0	162.5	0.0034827896609370313	0.9882442453598526	post1203R1	1203	ATG29AAC	M29N	0.9680989795164812	1.0000568569012793	0.9680439395377768	-0.04685556193856667	-0.046937586776265715	True
30	TAT	AAC	164.0	164.5	0.0006644558530684127	0.9871572195451002	Y	N	mergedpre1203	1203	2.0	2.5	5.381552039608223e-05	0.9797330750188354	post1203R1	1203	TAT30AAC	Y30N	0.0809918674770728	0.9924792683685321	0.08160560130410555	-3.615188009436834	-3.604296881052633	True
31	GTT	AAC	269.0	269.5	0.001081738488215272	0.9856724841050671	V	N	mergedpre1203	1203	10.0	10.5	0.00022504179347593124	0.9909447468815638	post1203R1	1203	GTT31AAC	V31N	0.20803715124088906	1.0053488992150201	0.20693030191143114	-2.2727831726648846	-2.2804794380633684	True
33	AAG	AAC	24.0	24.5	9.832249779276026e-05	0.9888293603017899	K	N	mergedpre1203	1203	6.0	6.5	0.00013931158643748124	0.9874083758412276	post1203R1	1203	AAG33AAC	K33N	1.416884126877207	0.9985629629159387	1.4189231720949413	0.5047964764750794	0.5068711738156271	True
34	AAG	AAC	1196.0	1196.5	0.0048022893655278705	0.9686637072951452	K	N	mergedpre1203	1203	121.0	121.5	0.0026040550387929186	0.9691907068455571	post1203R1	1203	AAG34AAC	K34N	0.5422528382994846	1.0005440479977137	0.5419579871417352	-0.8837470774254444	-0.8845317593407885	True
38	TGG	AAC	245.0	245.5	0.0009852829628321568	0.9842013589279479	W	N	mergedpre1203	1203	39.0	39.5	0.0008465857945046938	0.9825646191435552	post1203R1	1203	TGG38AAC	W38N	0.8592311309953199	0.9983369868680373	0.8606624239084665	-0.2164806120295409	-0.2140793940487438	True
39	TTT	AAC	29.0	29.5	0.00011840874699462545	0.9749555465466792	F	N	mergedpre1203	1203	6.0	6.5	0.00013931158643748124	0.9911805049509195	post1203R1	1203	TTT39AAC	F39N	1.1765312105177885	1.0166417417303892	1.1572721856917434	0.21072822033613822	0.18691684840415884	True
40	TAT	AAC	700.0	700.5	0.002811536732596969	0.9831568680965836	Y	N	mergedpre1203	1203	36.0	36.5	0.0007822881392258562	0.9885014359809678	post1203R1	1203	TAT40AAC	Y40N	0.27824219052733834	1.0054361293276945	0.2767378080131163	-1.8534083359888214	-1.8612297728494593	True
42	CAT	AAC	442.0	442.5	0.0017770156578170617	0.9756699449426335	H	N	mergedpre1203	1203	18.0	18.5	0.000396553202435051	0.9876854154162736	post1203R1	1203	CAT42AAC	H42N	0.22315684202928668	1.0123150974732	0.22044207637157612	-2.181528473614703	-2.1991868929017753	True
43	CAC	AAC	113.0	113.5	0.0004565218265699725	0.9864069117806764	H	N	mergedpre1203	1203	12.0	12.5	0.00026854000171865603	0.9683230213972673	post1203R1	1203	CAC43AAC	H43N	0.5882303672889035	0.9816669062559955	0.59921584759577	-0.7388523153071704	-0.712157800751388	True
44	TAT	AAC	776.0	776.5	0.0031188371336420707	0.9565350984652831	Y	N	mergedpre1203	1203	224.0	224.5	0.0048137744709136525	0.979361880052319	post1203R1	1203	TAT44AAC	Y44N	1.5434516983874347	1.0238640292694543	1.5074772179355844	0.5921361992598799	0.5581120633394956	True
46	AGC	AAC	29.0	29.5	0.00011848103299395546	0.9882422635901761	S	N	mergedpre1203	1203	1.0	1.5	3.216813210379584e-05	0.9866073343341196	post1203R1	1203	AGC46AAC	S46N	0.2715044871818172	0.998345618967846	0.2719544033883937	-1.8785633092931158	-1.8761745654907886	True
51	ATA	AAC	111.0	111.5	0.00044751977716324636	0.997300833631011	I	N	mergedpre1203	1203	2.0	2.5	5.358941930505241e-05	0.994866133630576	post1203R1	1203	ATA51AAC	I51N	0.11974760008316694	0.9975587105531932	0.12004065406512392	-3.0584050100093	-3.054878667666317	True
52	AGT	AAC	567.0	567.5	0.0022780917820096986	0.9941171039532419	S	N	mergedpre1203	1203	33.0	33.5	0.0007180674340342528	0.9967954901078173	post1203R1	1203	AGT52AAC	S52N	0.31520566454121723	1.0026942360652729	0.31435870797276444	-1.6695163674792133	-1.6733981016803645	True
54	GAA	AAC	356.0	356.5	0.001431376249191965	0.9874428352893467	E	N	mergedpre1203	1203	31.0	31.5	0.0006753714542998649	0.9834158787333033	post1203R1	1203	GAA54AAC	E54N	0.47183363191971567	0.9959218332321349	0.47376572756562724	-1.0777542577686756	-1.0718586770283258	True
56	CAC	AAC	22.0	22.5	9.03338739982977e-05	0.9963324447156691	H	N	mergedpre1203	1203	10.0	10.5	0.0002251382992409623	0.9960868819417642	post1203R1	1203	CAC56AAC	H56N	2.492290978744086	0.9997535332958318	2.492905396921068	1.3178281351428938	1.3181837552608011	True
60	GAG	AAC	590.0	590.5	0.0023710955224240187	0.9939628414598399	E	N	mergedpre1203	1203	3740.0	3740.5	0.08023552628756515	0.9176194255561038	post1203R1	1203	GAG60AAC	E60N	33.83901050327098	0.9231928873803672	36.65432323605942	5.195911463598085	5.311207449515701	True
66	GTA	AAC	248.0	248.5	0.0009982525558880832	0.9911081205937293	V	N	mergedpre1203	1203	17.0	17.5	0.00037524659061669095	0.9965798953598078	post1203R1	1203	GTA66AAC	V66N	0.37590346090610044	1.0055208656375458	0.3738395430190905	-1.4195089161192378	-1.4274519355441815	True
67	ACA	AAC	36.0	36.5	0.00014652102877833577	0.9914355447972992	T	N	mergedpre1203	1203	34.0	34.5	0.0007395022828113948	0.9917368657964118	post1203R1	1203	ACA67AAC	T67N	5.047072689682996	1.0003039239420997	5.045539229510345	2.3350084620310554	2.3345700590841827	True
69	TAT	AAC	320.0	320.5	0.0012863581815189863	0.9968232371273876	Y	N	mergedpre1203	1203	10.0	10.5	0.00022504661679919412	0.9981031785155496	post1203R1	1203	TAT69AAC	Y69N	0.1749486418576275	1.001284020416549	0.17472429229904846	-2.5168478916529025	-2.5186991532655902	True
74	ACA	AAC	124.0	124.5	0.0004998012838269122	0.9882115142975283	T	N	mergedpre1203	1203	3.0	3.5	7.504449066232123e-05	0.9817427474860095	post1203R1	1203	ACA74AAC	T74N	0.15014865525697635	0.993454066545544	0.1511379945114885	-2.726061710342047	-2.716586879860765	True
78	GAC	AAC	22.0	22.5	9.033242331780955e-05	0.9837220973181308	D	N	mergedpre1203	1203	21.0	21.5	0.0004609282881337764	0.9934934076535534	post1203R1	1203	GAC78AAC	D78N	5.102578578149378	1.0099329987219579	5.0523931633153385	2.336966910046918	2.3227073256024195	True
79	TGG	AAC	275.0	275.5	0.001105679702048417	0.9944756148462082	W	N	mergedpre1203	1203	10.0	10.5	0.0002250707365171911	0.9910936294263911	post1203R1	1203	TGG79AAC	W79N	0.20355871243744275	0.996599227402534	0.20425333157038847	-2.291568484565957	-2.286653845274428	True
81	TTG	AAC	19.0	19.5	7.833275755408978e-05	0.9671303698109569	L	N	mergedpre1203	1203	35.0	35.5	0.00076103500761035	0.9857975861255815	post1203R1	1203	TTG81AAC	L81N	9.715411934590016	1.019301654562118	9.531439384118002	3.2526940982405126	3.2251130289369105	True
82	GGT	AAC	161.0	161.5	0.0006482793501952866	0.9886219949341886	G	N	mergedpre1203	1203	5.0	5.5	0.00011787903467786875	0.990323202880535	post1203R1	1203	GGT82AAC	G82N	0.18183370277390304	1.00172078707035	0.18152134319354304	-2.4617889052934854	-2.4642693427255185	True
84	GGA	AAC	3.0	3.5	1.4046296593572414e-05	0.9872038238032556	G	N	mergedpre1203	1203	69.0	69.5	0.0014895623472930687	0.9834433537656994	post1203R1	1203	GGA84AAC	G84N	106.04662498545649	0.9961907865965625	106.45212384242143	6.734060923279005	6.739566950051787	True
85	GTC	AAC	3.0	3.5	1.4046634827627724e-05	0.9870028494602079	V	N	mergedpre1203	1203	47.0	47.5	0.0010180462085815937	0.9903875005358138	post1203R1	1203	GTC85AAC	V85N	72.4761639406502	1.0034292211795102	72.22847651920678	6.174495835509198	6.169556978504312	True
86	TCC	AAC	572.0	572.5	0.002310153781590596	0.9886792376694281	S	N	mergedpre1203	1203	13.0	13.5	0.0002914067390506616	0.9932113022643383	post1203R1	1203	TCC86AAC	S86N	0.12614170596470903	1.0045839584996175	0.12556611609955054	-2.9934808880640373	-3.000079030979742	True
91	AAA	AAC	4086.0	4086.5	0.01648506803393427	0.9772662178134744	K	N	mergedpre1203	1203	411.0	411.5	0.008857081360309944	0.9874623331898407	post1203R1	1203	AAA91AAC	K91N	0.537279029851607	1.0104333038331959	0.5317313154795836	-0.9112306607090226	-0.9262047568900863	True
95	AGC	AAC	349.0	349.5	0.0014032537821604086	0.9893742170687052	S	N	mergedpre1203	1203	7.0	7.5	0.00016074413819709373	0.977549402031806	post1203R1	1203	AGC95AAC	S95N	0.11455101011708427	0.988048187598891	0.11593666336806996	-3.10859122401401	-3.091244533603263	True
97	CAA	AAC	227.0	227.5	0.0009134711905239911	0.9920839188917888	Q	N	mergedpre1203	1203	6.0	6.5	0.00013931158643748124	0.9948883364053325	post1203R1	1203	CAA97AAC	Q97N	0.15250791473518552	1.0028267946492635	0.152078021398027	-2.7171164277634277	-2.7211888771045354	True
99	GAC	AAC	283.0	283.5	0.0011377956864098632	0.9635604376199	D	N	mergedpre1203	1203	19.0	19.5	0.0004179347593124437	0.9910304770886021	post1203R1	1203	GAC99AAC	D99N	0.36731969043684076	1.0285088909799538	0.3571380798535071	-1.4854461253799442	-1.5260003907228554	True
100	CCT	AAC	1.0	1.5	6.0198655563359084e-06	0.9945640614026287	P	N	mergedpre1203	1203	24.0	24.5	0.0005250975181105062	0.9932594624716019	post1203R1	1203	CCT100AAC	P100N	87.22744938345691	0.9986882705884357	87.34201847795985	6.4486039671378155	6.450497634916432	True
101	GAC	AAC	151.0	151.5	0.0006080405842005771	0.7784625202178511	D	N	mergedpre1203	1203	52.0	52.5	0.0011252089673796561	0.685509451755326	post1203R1	1203	GAC101AAC	D101N	1.8505491189523597	0.880594034974847	2.1014781448130275	1.07140445266699	1.2548554758679562	True
103	GCA	AAC	354.0	354.5	0.0014227577017546676	0.9852767655038449	A	N	mergedpre1203	1203	19.0	19.5	0.0004179347593124437	0.991094774743881	post1203R1	1203	GCA103AAC	A103N	0.2937497781927383	1.005904949191673	0.2920253831426024	-1.7758343198150186	-1.7843283070573936	True
105	CAA	AAC	46.0	46.5	0.00018665028960899774	0.9909825833202879	Q	N	mergedpre1203	1203	0.0	0.5	1.071627587980625e-05	0.9934094903339191	post1203R1	1203	CAA105AAC	Q105N	0.05741365792817745	1.0024489905821552	0.05727339592095898	-4.125991041819365	-4.129519869116554	True
107	ATT	AAC	57.0	57.5	0.00023086806392034047	0.9912932626676303	I	N	mergedpre1203	1203	0.0	0.5	1.071627587980625e-05	0.995188392129967	post1203R1	1203	ATT107AAC	I107N	0.04641731601086165	1.00392934120409	0.04623564040392503	-4.43485081841002	-4.440508551163125	True
111	TAC	AAC	210.0	210.5	0.0008447606778953621	0.9941789768964977	Y	N	mergedpre1203	1203	15.0	15.5	0.00033220455227399374	0.9969672939260148	post1203R1	1203	TAC111AAC	Y111N	0.3932528596165823	1.002804642920756	0.39215301045196505	-1.35051141924845	-1.3545520001333022	True
112	TTT	AAC	197.0	197.5	0.0007927237989732722	0.9797283465989138	F	N	mergedpre1203	1203	6.0	6.5	0.00013931158643748124	0.9822431308671611	post1203R1	1203	TTT112AAC	F112N	0.17573786307149628	1.0025668179112885	0.17528793087090414	-2.5122014294922437	-2.5158998204436416	True
113	GAC	AAC	20.0	20.5	8.226258216226194e-05	0.9719364210560107	D	N	mergedpre1203	1203	16.0	16.5	0.00035363710403360624	0.9850507951476702	post1203R1	1203	GAC113AAC	D113N	4.29888163899428	1.0134930370007236	4.241648913263536	2.084625212085977	2.065289034992101	True
12	CAA	AAG	22.0	22.5	9.02965338170552e-05	0.9939100004414497	Q	K	mergedpre1203	1203	6.0	6.5	0.00013931158643748124	0.9948883364053325	post1203R1	1203	CAA12AAG	Q12K	1.5428231909735617	1.000984330536415	1.541306036375996	0.6241533468144258	0.6227339564910152	True
15	AGG	AAG	27.0	27.5	0.00011036818827608904	0.9813076422946951	R	K	mergedpre1203	1203	1.0	1.5	3.214882763941875e-05	0.9907947190192464	post1203R1	1203	AGG15AAG	R15K	0.2912870831855786	1.0096677905232314	0.28849794548227337	-1.7933670500307803	-1.8072477333010049	True
16	ATG	AAG	41.0	41.5	0.00016654627177141023	0.9900614013965808	M	K	mergedpre1203	1203	3.0	3.5	7.501393115864374e-05	0.9950169317158901	post1203R1	1203	ATG16AAG	M16K	0.4504089485809843	1.0050052757458467	0.44816575539538467	-1.1578956789902424	-1.1650987537998119	True
17	AAG	AAG	244291.0	244291.5	0.9803934552546985	0.9803934552546985	K	K	mergedpre1203	1203	44511.0	44511.5	0.9539950276479918	0.9539950276479918	post1203R1	1203	AAG17AAG	K17K	0.9730736395013484	0.9730736395013484	1.0	0.0	0.03937910660928102	True
18	ATT	AAG	394.0	394.5	0.0015831547518720956	0.9826174022617643	I	K	mergedpre1203	1203	37.0	37.5	0.0008037206909854688	0.9938167088173518	post1203R1	1203	ATT18AAG	I18K	0.5076703272595817	1.0113974233814802	0.5019493974606439	-0.9943861644011641	-1.0107361725988369	True
26	AAG	AAG	245976.0	245976.5	0.9871953348557393	0.9871953348557393	K	K	mergedpre1203	1203	46059.0	46059.5	0.9871726177718719	0.9871726177718719	post1203R1	1203	AAG26AAG	K26K	0.9999769882584882	0.9999769882584882	1.0	0.0	3.319930734963672e-05	True
27	CAT	AAG	246.0	246.5	0.0009892526627551389	0.9884480170801596	H	K	mergedpre1203	1203	7.0	7.5	0.00016074413819709373	0.9877727292211411	post1203R1	1203	CAT27AAG	H27K	0.16249047816501186	0.9993168200579599	0.1626015642922807	-2.620586958102588	-2.619601000956737	True
29	ATG	AAG	281.0	281.5	0.001129628366312596	0.988188060048877	M	K	mergedpre1203	1203	96.0	96.5	0.0020682412448026063	0.9882442453598526	post1203R1	1203	ATG29AAG	M29K	1.8309041331476912	1.0000568569012793	1.8308000395305815	0.8724742282018422	0.8723922033641431	True
31	GTT	AAG	343.0	343.5	0.001378765011881061	0.9856724841050671	V	K	mergedpre1203	1203	25.0	25.5	0.0005465300698701187	0.9909447468815638	post1203R1	1203	GTT31AAG	V31K	0.3963910203410827	1.0053488992150201	0.3942820454178506	-1.3427000795377442	-1.3503963449362277	True
33	AAG	AAG	246396.0	246396.5	0.9888293603017899	0.9888293603017899	K	K	mergedpre1203	1203	46070.0	46070.5	0.9874083758412276	0.9874083758412276	post1203R1	1203	AAG33AAG	K33K	0.9985629629159387	0.9985629629159387	1.0	0.0	0.002074697340547712	True
34	AAG	AAG	241344.0	241344.5	0.9686637072951452	0.9686637072951452	K	K	mergedpre1203	1203	45220.0	45220.5	0.9691907068455571	0.9691907068455571	post1203R1	1203	AAG34AAG	K34K	1.0005440479977137	1.0005440479977137	1.0	0.0	-0.0007846819153441098	True
36	AGG	AAG	455.0	455.5	0.0018388066931756253	0.9780978140201441	R	K	mergedpre1203	1203	35.0	35.5	0.0007640652576298911	0.9882161766604968	post1203R1	1203	AGG36AAG	R36K	0.41552233873499117	1.0103449394276474	0.4112677982733119	-1.2818499797476453	-1.2966979038559618	True
38	TGG	AAG	6.0	6.5	2.6086921622847328e-05	0.9842013589279479	W	K	mergedpre1203	1203	74.0	74.5	0.0015967251060911311	0.9825646191435552	post1203R1	1203	TGG38AAG	W38K	61.207877616832135	0.9983369868680373	61.309836680350045	5.938046656429119	5.940447874409916	True
39	TTT	AAG	345.0	345.5	0.001386787189377732	0.9749555465466792	F	K	mergedpre1203	1203	14.0	14.5	0.00031077200051438125	0.9911805049509195	post1203R1	1203	TTT39AAG	F39K	0.22409494614226164	1.0166417417303892	0.22042666255355373	-2.181629353703799	-2.2054407256357784	True
44	TAT	AAG	219.0	219.5	0.0008816287840752537	0.9565350984652831	Y	K	mergedpre1203	1203	6.0	6.5	0.00013937431652979394	0.979361880052319	post1203R1	1203	TAT44AAG	Y44K	0.1580873027824115	1.0238640292694543	0.15440263380989142	-2.6952307324882323	-2.7292548684086166	True
46	AGC	AAG	364.0	364.5	0.0014639436110609073	0.9882422635901761	S	K	mergedpre1203	1203	8.0	8.5	0.00018228608192150976	0.9866073343341196	post1203R1	1203	AGC46AAG	S46K	0.12451714707058191	0.998345618967846	0.1247234872421394	-3.0031949237290285	-3.0008061799267014	True
49	CCA	AAG	443.0	443.5	0.0017828142335707738	0.9881956392404045	P	K	mergedpre1203	1203	25.0	25.5	0.000547092898519631	0.9891117785882858	post1203R1	1203	CCA49AAG	P49K	0.3068703896445039	1.00092708296971	0.3065861588378965	-1.7056355284408071	-1.7069724068408092	True
51	ATA	AAG	4.0	4.5	1.806133629806824e-05	0.997300833631011	I	K	mergedpre1203	1203	21.0	21.5	0.0004608690060234507	0.994866133630576	post1203R1	1203	ATA51AAG	I51K	25.516883048833062	0.9975587105531932	25.579329596232736	4.676906548283427	4.6804328906264105	True
56	CAC	AAG	116.0	116.5	0.00046772872536896367	0.9963324447156691	H	K	mergedpre1203	1203	3.0	3.5	7.504609974698743e-05	0.9960868819417642	post1203R1	1203	CAC56AAG	H56K	0.1604479170865291	0.9997535332958318	0.16048747190478976	-2.639467413902868	-2.639111793784961	True
59	CTA	AAG	180.0	180.5	0.0007250801404365746	0.9730394716756783	L	K	mergedpre1203	1203	5.0	5.5	0.00011794475896380169	0.9913256990907531	post1203R1	1203	CTA59AAG	L59K	0.16266444546776102	1.0187928937595758	0.159663898780735	-2.646889949563053	-2.673750751298424	True
60	GAG	AAG	329.0	329.5	0.0013230753169156885	0.9939628414598399	E	K	mergedpre1203	1203	15.0	15.5	0.000332482464231322	0.9176194255561038	post1203R1	1203	GAG60AAG	E60K	0.25129519081830853	0.9231928873803672	0.27220226049550544	-1.8772490471780252	-1.7619530612604097	True
61	AAG	AAG	248429.0	248429.5	0.9986152089848618	0.9986152089848618	K	K	mergedpre1203	1203	46566.0	46566.5	0.998745308310992	0.998745308310992	post1203R1	1203	AAG61AAG	K61K	1.0001302797363385	1.0001302797363385	1.0	0.0	-0.0001879416873129497	True
63	GAA	AAG	179.0	179.5	0.0007279378069403496	0.9900866631249823	E	K	mergedpre1203	1203	9.0	9.5	0.00020507728175459805	0.9845544426215352	post1203R1	1203	GAA63AAG	E63K	0.28172363050708116	0.99441238761263	0.28330663818804486	-1.819563688833993	-1.8114798624166688	True
68	ACA	AAG	19.0	19.5	7.827521565825442e-05	0.9974650872467596	T	K	mergedpre1203	1203	9.0	9.5	0.00020364415862808146	0.9864201500535905	post1203R1	1203	ACA68AAG	T68K	2.6016428944403223	0.9889269937019493	2.6307734655935846	1.3954870242029784	1.4115510993312625	True
71	GGT	AAG	143.0	143.5	0.000576013744049196	0.9931901929144289	G	K	mergedpre1203	1203	73.0	73.5	0.0015756302521008404	0.9924648430800892	post1203R1	1203	GGT71AAG	G71K	2.735403917664627	0.9992696768055963	2.7374031066458433	1.45280789986067	1.453861918445458	True
73	CAT	AAG	70.0	70.5	0.0002829495787864072	0.9939296278310008	H	K	mergedpre1203	1203	0.0	0.5	1.0717654119866245e-05	0.9963238446368858	post1203R1	1203	CAT73AAG	H73K	0.03787831798808501	1.002408839357279	0.03778729446597029	-4.725954963059865	-4.7294260047403816	True
74	ACA	AAG	298.0	298.5	0.0011983187407416328	0.9882115142975283	T	K	mergedpre1203	1203	7.0	7.5	0.0001608096228478312	0.9817427474860095	post1203R1	1203	ACA74AAG	T74K	0.13419603431079366	0.993454066545544	0.13508026070840143	-2.8881112259878567	-2.878636395506575	True
75	GGA	AAG	1.0	1.5	6.0229353377662134e-06	0.9930635861360059	G	K	mergedpre1203	1203	53.0	53.5	0.0011468873263591152	0.9913715486194478	post1203R1	1203	GGA75AAG	G75K	190.4199965700566	0.9982961438318952	190.74499861247762	7.575501419460632	7.5779616608491835	True
81	TTG	AAG	21.0	21.5	8.636688653399642e-05	0.9671303698109569	L	K	mergedpre1203	1203	120.0	120.5	0.0025832315047055543	0.9857975861255815	post1203R1	1203	TTG81AAG	L81K	29.909976014808894	1.019301654562118	29.343596060047528	4.874973779125942	4.847392709822341	True
83	CAG	AAG	1388.0	1388.5	0.0055737086337288655	0.9853582266895743	Q	K	mergedpre1203	1203	204.0	204.5	0.004382956834840756	0.9874083758412276	post1203R1	1203	CAG83AAG	Q83K	0.7863627474743894	1.002080613015777	0.7847300279643357	-0.34973168840838326	-0.3527302601351707	True
85	GTC	AAG	31.0	31.5	0.0001264197134486495	0.9870028494602079	V	K	mergedpre1203	1203	3.0	3.5	7.501393115864374e-05	0.9903875005358138	post1203R1	1203	GTC85AAG	V85K	0.5933721024380718	1.0034292211795102	0.5913442522040322	-0.7579298522064579	-0.7628687092113441	True
86	TCC	AAG	52.0	52.5	0.0002118481633773036	0.9886792376694281	S	K	mergedpre1203	1203	27.0	27.5	0.0005936063202883848	0.9932113022643383	post1203R1	1203	TCC86AAG	S86K	2.8020366607151854	1.0045839584996175	2.7892508505711446	1.4798776886153375	1.4732795456996333	True
90	AGG	AAG	50.0	50.5	0.00020369720511300153	0.9873203531827184	R	K	mergedpre1203	1203	10.0	10.5	0.00022601059021051272	0.9944358345171983	post1203R1	1203	AGG90AAG	R90K	1.1095419305588055	1.0072068617967234	1.1016028311994717	0.13960417242156115	0.129244155572106	True
91	AAA	AAG	59.0	59.5	0.00024002484963149125	0.9772662178134744	K	K	mergedpre1203	1203	12.0	12.5	0.00026904864399483427	0.9874623331898407	post1203R1	1203	AAA91AAG	K91K	1.1209199564457726	1.0104333038331959	1.1093458145069375	0.14970916451202654	0.13473506833096285	True
92	GGG	AAG	16342.0	16342.5	0.06562146144023899	0.9251551947061138	G	K	mergedpre1203	1203	456.0	456.5	0.00978416957798401	0.9820069871616264	post1203R1	1203	GGG92AAG	G92K	0.1491001474707232	1.0614510871049825	0.14046822249471821	-2.831684302053794	-2.9177221937709965	True
96	ACA	AAG	95.0	95.5	0.0003834294248960123	0.9977977901617229	T	K	mergedpre1203	1203	1.0	1.5	3.214882763941875e-05	0.9979960564104763	post1203R1	1203	ACA96AAG	T96K	0.08384548903135863	1.0001987038362965	0.0838288319208637	-3.576409662851727	-3.576696303413611	True
97	CAA	AAG	243.0	243.5	0.000977715318209195	0.9920839188917888	Q	K	mergedpre1203	1203	5.0	5.5	0.00011787903467786875	0.9948883364053325	post1203R1	1203	CAA97AAG	Q97K	0.12056580528346288	1.0028267946492635	0.12022595120788582	-3.056179754263506	-3.060252203604614	True
98	GTA	AAG	314.0	314.5	0.0012624438021836865	0.9865787572254335	V	K	mergedpre1203	1203	4.0	4.5	9.644648291825625e-05	0.9950597968194094	post1203R1	1203	GTA98AAG	V98K	0.07639665445022575	1.0085964141553454	0.07574551463600487	-3.722695729624556	-3.7350447308538692	True
99	GAC	AAG	18.0	18.5	7.424769029482354e-05	0.9635604376199	D	K	mergedpre1203	1203	0.0	0.5	1.071627587980625e-05	0.9910304770886021	post1203R1	1203	GAC99AAG	D99K	0.1443314376144759	1.0285088909799538	0.14033076318568158	-2.8330967849289137	-2.873651050271825	True
101	GAC	AAG	696.0	696.5	0.002795381299641597	0.7784625202178511	D	K	mergedpre1203	1203	85.0	85.5	0.0018324831754468686	0.685509451755326	post1203R1	1203	GAC101AAG	D101K	0.655539613033047	0.880594034974847	0.7444288593798748	-0.42579410924153704	-0.24234308604057087	True
106	CTA	AAG	4.0	4.5	1.806445397177128e-05	0.9904960900492958	L	K	mergedpre1203	1203	24.0	24.5	0.0005251087725314529	0.9923376985232656	post1203R1	1203	CTA106AAG	L106K	29.068621357281152	1.0018592788931435	29.01467498449107	4.858710863141401	4.856030981255253	True
107	ATT	AAG	258.0	258.5	0.0010379025134505742	0.9912932626676303	I	K	mergedpre1203	1203	6.0	6.5	0.00013931158643748124	0.995188392129967	post1203R1	1203	ATT107AAG	I107K	0.13422415364842968	1.00392934120409	0.13369880542334214	-2.902941519639488	-2.908599252392594	True
108	CAT	AAG	159.0	159.5	0.0006401868783765342	0.9938650429868431	H	K	mergedpre1203	1203	4.0	4.5	9.644648291825625e-05	0.9953598525440439	post1203R1	1203	CAT108AAG	H108K	0.15065363907932208	1.0015040367580577	0.15042739075420905	-2.73286080907301	-2.73502904530011	True
109	CTG	AAG	30.0	30.5	0.00012238870653194547	0.9942477307929986	L	K	mergedpre1203	1203	0.0	0.5	1.071627587980625e-05	0.9955741780616401	post1203R1	1203	CTG109AAG	L109K	0.08755935235747529	1.0013341214946334	0.08744269318095395	-3.5155183539642287	-3.5174418016571263	True
112	TTT	AAG	175.0	175.5	0.0007044203884547305	0.9797283465989138	F	K	mergedpre1203	1203	3.0	3.5	7.501393115864374e-05	0.9822431308671611	post1203R1	1203	TTT112AAG	F112K	0.10649028958857926	1.0025668179112885	0.10621764822661624	-3.2349046028158273	-3.238602993767225	True
115	TTT	AAG	85.0	85.5	0.00034316401232982273	0.9931708354739276	F	K	mergedpre1203	1203	22.0	22.5	0.00048223241459128126	0.9892730078443139	post1203R1	1203	TTT115AAG	F115K	1.4052534568449933	0.9960753704293445	1.4107902861198929	0.49650354735333707	0.5021767308402794	True
17	AAG	AAT	79.0	79.5	0.0003190503136324781	0.9803934552546985	K	N	mergedpre1203	1203	20.0	20.5	0.0004393673110720562	0.9539950276479918	post1203R1	1203	AAG17AAT	K17N	1.3771097920880724	0.9730736395013484	1.4152164195854409	0.501022691635264	0.540401798244545	True
18	ATT	AAT	93.0	93.5	0.00037522172192659296	0.9826174022617643	I	N	mergedpre1203	1203	8.0	8.5	0.00018217668995670625	0.9938167088173518	post1203R1	1203	ATT18AAT	I18N	0.485517440251891	1.0113974233814802	0.4800461510259977	-1.0587549835208836	-1.0751049917185564	True
26	AAG	AAT	240.0	240.5	0.0009652161000453511	0.9871953348557393	K	N	mergedpre1203	1203	18.0	18.5	0.0003965022075528312	0.9871726177718719	post1203R1	1203	AAG26AAT	K26N	0.4107911249451821	0.9999769882584882	0.41080057818190013	-1.2834898827064904	-1.2834566833991408	True
27	CAT	AAT	94.0	94.5	0.0003792469640176902	0.9884480170801596	H	N	mergedpre1203	1203	17.0	17.5	0.00037506965579321873	0.9877727292211411	post1203R1	1203	CAT27AAT	H27N	0.9889852559919857	0.9993168200579599	0.9896613727912886	-0.014993124609301089	-0.014007167463450598	True
28	CAT	AAT	39.0	39.5	0.00015853330604152367	0.9928981092394816	H	N	mergedpre1203	1203	8.0	8.5	0.00018217668995670625	0.9936881135067941	post1203R1	1203	CAT28AAT	H28N	1.149138275770202	1.000795654921649	1.148224685148305	0.19940497688470635	0.1982575458940326	True
30	TAT	AAT	30.0	30.5	0.0001231969818759063	0.9871572195451002	Y	N	mergedpre1203	1203	8.0	8.5	0.0001829727693466796	0.9797330750188354	post1203R1	1203	TAT30AAT	Y30N	1.4852049665549776	0.9924792683685321	1.496459436373319	0.5815531730984984	0.5924443014826997	True
33	AAG	AAT	40.0	40.5	0.0001625331085961955	0.9888293603017899	K	N	mergedpre1203	1203	8.0	8.5	0.00018217668995670625	0.9874083758412276	post1203R1	1203	AAG33AAT	K33N	1.1208589531706683	0.9985629629159387	1.1224719870418673	0.16667944081491037	0.1687541381554581	True
34	AAG	AAT	154.0	154.5	0.0006201033907012587	0.9686637072951452	K	N	mergedpre1203	1203	13.0	13.5	0.00028933944875476875	0.9691907068455571	post1203R1	1203	AAG34AAT	K34N	0.4665987206223181	1.0005440479977137	0.46634500655525796	-1.1005304252336323	-1.1013151071489764	True
40	TAT	AAT	239.0	239.5	0.0009612605959414334	0.9831568680965836	Y	N	mergedpre1203	1203	22.0	22.5	0.00048223241459128126	0.9885014359809678	post1203R1	1203	TAT40AAT	Y40N	0.5016666829237867	1.0054361293276945	0.49895430280512837	-1.0030204038445256	-1.0108418407051636	True
42	CAT	AAT	36.0	36.5	0.00014657869267869548	0.9756699449426335	H	N	mergedpre1203	1203	5.0	5.5	0.00011789419531852868	0.9876854154162736	post1203R1	1203	CAT42AAT	H42N	0.804306500242542	1.0123150974732	0.7945218857746367	-0.33184113451601316	-0.3494995538030851	True
44	TAT	AAT	18.0	18.5	7.430584284916717e-05	0.9565350984652831	Y	N	mergedpre1203	1203	0.0	0.5	1.072110127152261e-05	0.979361880052319	post1203R1	1203	TAT44AAT	Y44N	0.144283421874176	1.0238640292694543	0.14092049114873667	-2.8270466867229156	-2.8610708226433	True
48	CAT	AAT	22.0	22.5	9.039302888961203e-05	0.9943775536030661	H	N	mergedpre1203	1203	3.0	3.5	7.506058461472474e-05	0.9972013124879366	post1203R1	1203	CAT48AAT	H48N	0.8303802354757769	1.0028397250869538	0.8280288611460586	-0.27224704080209	-0.27633809211730354	True
61	AAG	AAT	267.0	267.5	0.0010752731394759903	0.9986152089848618	K	N	mergedpre1203	1203	20.0	20.5	0.0004396782841823056	0.998745308310992	post1203R1	1203	AAG61AAT	K61N	0.40889916063240705	1.0001302797363385	0.40884589629683443	-1.2903709351990411	-1.290558876886354	True
73	CAT	AAT	35.0	35.5	0.00014247815669386462	0.9939296278310008	H	N	mergedpre1203	1203	3.0	3.5	7.50235788390637e-05	0.9963238446368858	post1203R1	1203	CAT73AAT	H73N	0.5265619697780268	1.002408839357279	0.5252966146184884	-0.9287958081081495	-0.9322668497886656	True
80	CAT	AAT	20.0	20.5	8.227149593659074e-05	0.9993960068225143	H	N	mergedpre1203	1203	5.0	5.5	0.00011788914133836326	0.9988961289492863	post1203R1	1203	CAT80AAT	H80N	1.4329281362432522	0.9994998200214774	1.4336452168770388	0.5196880455323745	0.5204098332338714	True
91	AAA	AAT	31.0	31.5	0.00012707197921667184	0.9772662178134744	K	N	mergedpre1203	1203	3.0	3.5	7.53336203185536e-05	0.9874623331898407	post1203R1	1203	AAA91AAT	K91N	0.5928421102979864	1.0104333038331959	0.5867206752281137	-0.7692542633970668	-0.7842283595781305	True
92	GGG	AAT	38.0	38.5	0.00015459239806940196	0.9251551947061138	G	N	mergedpre1203	1203	0.0	0.5	1.0716505561866387e-05	0.9820069871616264	post1203R1	1203	GGG92AAT	G92N	0.06932103839320333	1.0614510871049825	0.06530780290806482	-3.936600816008492	-4.022638707725695	True
94	TAT	AAT	138.0	138.5	0.0005559368841042191	0.9920021354398725	Y	N	mergedpre1203	1203	5.0	5.5	0.00011787903467786875	0.9978031634446397	post1203R1	1203	TAT94AAT	Y94N	0.21203672224016434	1.0058477979003493	0.21080398315011384	-2.246025967871314	-2.2544379849165916	True
108	CAT	AAT	112.0	112.5	0.000451542469074358	0.9938650429868431	H	N	mergedpre1203	1203	6.0	6.5	0.00013931158643748124	0.9953598525440439	post1203R1	1203	CAT108AAT	H108N	0.30852377346269066	1.0015040367580577	0.3080604392383728	-1.6987146698263982	-1.7008829060534982	True
19	AAA	ACA	319.0	319.5	0.001296493178700991	0.9670682616846701	K	T	mergedpre1203	1203	33.0	33.5	0.0007222318040703691	0.9790337185236289	post1203R1	1203	AAA19ACA	K19T	0.5570656413279416	1.0123729185550092	0.5502573519282384	-0.8618215789512594	-0.8795623992673761	True
20	ACA	ACA	245947.0	245947.5	0.9872017693147518	0.9872017693147518	T	T	mergedpre1203	1203	46321.0	46321.5	0.9927879463328904	0.9927879463328904	post1203R1	1203	ACA20ACA	T20T	1.0056585970485203	1.0056585970485203	1.0	0.0	-0.008140619318523277	True
22	AAA	ACA	37.0	37.5	0.0001505232187082298	0.9881447912945398	K	T	mergedpre1203	1203	1.0	1.5	3.214882763941875e-05	0.9947383085430151	post1203R1	1203	AAA22ACA	K22T	0.21358052209696085	1.0066726225817952	0.21216482628602207	-2.2367425957923874	-2.246337180261123	True
49	CCA	ACA	71.0	71.5	0.00028742100947082375	0.9881956392404045	P	T	mergedpre1203	1203	16.0	16.5	0.0003540012872774083	0.9891117785882858	post1203R1	1203	CCA49ACA	P49T	1.2316472199759048	1.00092708296971	1.230506438412734	0.29925220646882517	0.29791532806882304	True
58	CCA	ACA	63.0	63.5	0.0002550077907891989	0.9844364930204167	P	T	mergedpre1203	1203	16.0	16.5	0.00035382668925439066	0.9915188814787811	post1203R1	1203	CCA58ACA	P58T	1.3875132526710918	1.0071943578977192	1.3776022887649995	0.4621594447602659	0.45181733825847037	True
67	ACA	ACA	246977.0	246977.5	0.9914355447972992	0.9914355447972992	T	T	mergedpre1203	1203	46267.0	46267.5	0.9917368657964118	0.9917368657964118	post1203R1	1203	ACA67ACA	T67T	1.0003039239420997	1.0003039239420997	1.0	0.0	-0.0004384029468727681	True
68	ACA	ACA	248489.0	248489.5	0.9974650872467596	0.9974650872467596	T	T	mergedpre1203	1203	46016.0	46016.5	0.9864201500535905	0.9864201500535905	post1203R1	1203	ACA68ACA	T68T	0.9889269937019493	0.9889269937019493	1.0	0.0	0.016064075128284023	True
74	ACA	ACA	246162.0	246162.5	0.9882115142975283	0.9882115142975283	T	T	mergedpre1203	1203	45787.0	45787.5	0.9817427474860095	0.9817427474860095	post1203R1	1203	ACA74ACA	T74T	0.993454066545544	0.993454066545544	1.0	0.0	0.009474830481282061	True
93	AGA	ACA	86.0	86.5	0.0003471943485590431	0.9987175885044554	R	T	mergedpre1203	1203	6.0	6.5	0.00013931158643748124	0.998510437652707	post1203R1	1203	AGA93ACA	R93T	0.4012495797113766	0.9997925831545046	0.4013328228994962	-1.3171289435093398	-1.3168296732170237	True
96	ACA	ACA	248519.0	248519.5	0.9977977901617229	0.9977977901617229	T	T	mergedpre1203	1203	46564.0	46564.5	0.9979960564104763	0.9979960564104763	post1203R1	1203	ACA96ACA	T96T	1.0001987038362965	1.0001987038362965	1.0	0.0	-0.0002866405618839595	True
103	GCA	ACA	57.0	57.5	0.00023077170056669502	0.9852767655038449	A	T	mergedpre1203	1203	10.0	10.5	0.00022504179347593124	0.991094774743881	post1203R1	1203	GCA103ACA	A103T	0.9751706683415119	1.005904949191673	0.9694461381516628	-0.044767349603365605	-0.05326133684574075	True
14	GAC	ACC	271.0	271.5	0.0010895388220941618	0.9896644300688636	D	T	mergedpre1203	1203	16.0	16.5	0.00035363710403360624	0.9824574563847571	post1203R1	1203	GAC14ACC	D14T	0.3245750374951244	0.9927177602173648	0.32695600955507803	-1.612831554167044	-1.6022870624182035	True
15	AGG	ACC	8.0	8.5	3.4113803648972975e-05	0.9813076422946951	R	T	mergedpre1203	1203	43.0	43.5	0.0009323160015431437	0.9907947190192464	post1203R1	1203	AGG15ACC	R15T	27.32958221652929	1.0096677905232314	27.06789547318977	4.758510817371112	4.744630134100888	True
16	ATG	ACC	293.0	293.5	0.0011778633919255156	0.9900614013965808	M	T	mergedpre1203	1203	14.0	14.5	0.00031077200051438125	0.9950169317158901	post1203R1	1203	ATG16ACC	M16T	0.26384384016413465	1.0050052757458467	0.2625298060931348	-1.9294468676834018	-1.9366499424929713	True
17	AAG	ACC	102.0	102.5	0.000411354177953824	0.9803934552546985	K	T	mergedpre1203	1203	6.0	6.5	0.00013931158643748124	0.9539950276479918	post1203R1	1203	AAG17ACC	K17T	0.3386657870608026	0.9730736395013484	0.34803716112826966	-1.522686739062818	-1.483307632453537	True
18	ATT	ACC	276.0	276.5	0.0011096128996011011	0.9826174022617643	I	T	mergedpre1203	1203	12.0	12.5	0.00026790689699515626	0.9938167088173518	post1203R1	1203	ATT18ACC	I18T	0.24144176504388792	1.0113974233814802	0.23872096117929362	-2.0666028453435685	-2.0829528535412414	True
19	AAA	ACC	1944.0	1944.5	0.00789055081685157	0.9670682616846701	K	T	mergedpre1203	1203	88.0	88.5	0.001907985512245602	0.9790337185236289	post1203R1	1203	AAA19ACC	K19T	0.2418063778476383	1.0123729185550092	0.23885109273050878	-2.065816617813248	-2.0835574381293647	True
20	ACA	ACC	22.0	22.5	9.031211868216556e-05	0.9872017693147518	T	T	mergedpre1203	1203	1.0	1.5	3.214882763941875e-05	0.9927879463328904	post1203R1	1203	ACA20ACC	T20T	0.355974681012188	1.0056585970485203	0.35397169780771354	-1.4982940822196977	-1.506434701538221	True
23	AGT	ACC	10.0	10.5	4.214142662776277e-05	0.984839120087012	S	T	mergedpre1203	1203	130.0	130.5	0.002796948004629431	0.9522161258519439	post1203R1	1203	AGT23ACC	S23T	66.37051064585464	0.9668747985638652	68.64436920316592	6.101069477956898	6.149668486849819	True
24	TTA	ACC	562.0	562.5	0.002258002360365134	0.983262682948369	L	T	mergedpre1203	1203	17.0	17.5	0.00037506965579321873	0.988994384671439	post1203R1	1203	TTA24ACC	L24T	0.1661068484147056	1.0058292680302714	0.16514417873323056	-2.598201978795361	-2.6065874180641924	True
34	AAG	ACC	1038.0	1038.5	0.004168138325199075	0.9686637072951452	K	T	mergedpre1203	1203	47.0	47.5	0.0010180462085815937	0.9691907068455571	post1203R1	1203	AAG34ACC	K34T	0.24424482326482547	1.0005440479977137	0.24411201461205792	-2.034384792006426	-2.03516947392177	True
37	AGA	ACC	4.0	4.5	1.805843710246357e-05	0.9980637342440136	R	T	mergedpre1203	1203	32.0	32.5	0.0006965579321874063	0.9895730635689485	post1203R1	1203	AGA37ACC	R37T	38.57243726215821	0.9914928572357191	38.90339398883631	5.281824118409068	5.294149834052316	True
40	TAT	ACC	282.0	282.5	0.0011338460056511688	0.9831568680965836	Y	T	mergedpre1203	1203	203.0	203.5	0.004361524283081144	0.9885014359809678	post1203R1	1203	TAT40ACC	Y40T	3.8466637103654273	1.0054361293276945	3.8258658090370967	1.9357862725256767	1.9279648356650387	True
42	CAT	ACC	2332.0	2332.5	0.009366980840357732	0.9756699449426335	H	T	mergedpre1203	1203	109.0	109.5	0.0023471662522507072	0.9876854154162736	post1203R1	1203	CAT42ACC	H42T	0.25057873953770865	1.0123150974732	0.24753037879526682	-2.014322500411241	-2.031980919698313	True
43	CAC	ACC	78.0	78.5	0.0003157441707994964	0.9864069117806764	H	T	mergedpre1203	1203	269.0	269.5	0.005789722437054223	0.9683230213972673	post1203R1	1203	CAC43ACC	H43T	18.336751625197248	0.9816669062559955	18.679199133983495	4.223360696069898	4.250055210625681	True
46	AGC	ACC	77.0	77.5	0.0003112637307468321	0.9882422635901761	S	T	mergedpre1203	1203	31.0	31.5	0.0006755307741797127	0.9866073343341196	post1203R1	1203	AGC46ACC	S46T	2.170284255601752	0.998345618967846	2.1738806825691603	1.1202727575732485	1.1226615013755756	True
47	ACT	ACC	19.0	19.5	7.844777992782804e-05	0.9994910951712375	T	T	mergedpre1203	1203	6.0	6.5	0.0001394071977008536	0.9986809934371381	post1203R1	1203	ACT47ACC	T47T	1.7770700181586812	0.9991894857913061	1.778511527021658	0.8306703249328475	0.8318401238957066	True
50	AAA	ACC	307.0	307.5	0.0012355649846910485	0.9879115536375837	K	T	mergedpre1203	1203	11.0	11.5	0.0002466170573223821	0.9921618665694495	post1203R1	1203	AAA50ACC	K50T	0.19959861308634316	1.0043023213122833	0.19874355445632677	-2.3310200224384494	-2.3372136461135753	True
51	ATA	ACC	29.0	29.5	0.00011840209350955846	0.997300833631011	I	T	mergedpre1203	1203	39.0	39.5	0.0008467128250198281	0.994866133630576	post1203R1	1203	ATA51ACC	I51T	7.1511643073394975	0.9975587105531932	7.168665093780636	2.8417044938389036	2.8452308361818868	True
54	GAA	ACC	192.0	192.5	0.0007729030237572322	0.9874428352893467	E	T	mergedpre1203	1203	8.0	8.5	0.0001822430908428207	0.9834158787333033	post1203R1	1203	GAA54ACC	E54T	0.23579037116053903	0.9959218332321349	0.2367559012089453	-2.0785277091566283	-2.0726321284162785	True
56	CAC	ACC	88.0	88.5	0.00035531323772663764	0.9963324447156691	H	T	mergedpre1203	1203	3.0	3.5	7.504609974698743e-05	0.9960868819417642	post1203R1	1203	CAC56ACC	H56T	0.21121109989356657	0.9997535332958318	0.21126316923059896	-2.242886819331585	-2.242531199213678	True
57	ATC	ACC	201.0	201.5	0.0008089185782302547	0.9952287854579323	I	T	mergedpre1203	1203	8.0	8.5	0.00018222355614629337	0.9946726407408996	post1203R1	1203	ATC57ACC	I57T	0.22526810614853293	0.9994411890761612	0.22539405881076474	-2.149478607048976	-2.1486721879614707	True
59	CTA	ACC	210.0	210.5	0.0008455920751351742	0.9730394716756783	L	T	mergedpre1203	1203	7.0	7.5	0.00016083376222336592	0.9913256990907531	post1203R1	1203	CTA59ACC	L59T	0.19020254204446682	1.0187928937595758	0.18669402113964154	-2.421252368771057	-2.4481131705064283	True
60	GAG	ACC	169.0	169.5	0.0006806108231174787	0.9939628414598399	E	T	mergedpre1203	1203	4.0	4.5	9.652716703489993e-05	0.9176194255561038	post1203R1	1203	GAG60ACC	E60T	0.1418243197966874	0.9231928873803672	0.15362371367388358	-2.7025271642508804	-2.5872311783332647	True
64	TTG	ACC	141.0	141.5	0.0005679218475320484	0.9969757659921173	L	T	mergedpre1203	1203	8.0	8.5	0.00018218449931412895	0.9984246399176955	post1203R1	1203	TTG64ACC	L64T	0.32079149641068894	1.0014532689509623	0.32032597661468815	-1.642387297668959	-1.644482399572786	True
66	GTA	ACC	340.0	340.5	0.0013678269427762268	0.9911081205937293	V	T	mergedpre1203	1203	18.0	18.5	0.0003966892529376447	0.9965798953598078	post1203R1	1203	GTA66ACC	V66T	0.2900142119824745	1.0055208656375458	0.28842187357155674	-1.7937475138850396	-1.8016905333099833	True
70	TGG	ACC	11.0	11.5	4.615952732644018e-05	0.9954663316421553	W	T	mergedpre1203	1203	69.0	69.5	0.001489785856680457	0.9893142697905726	post1203R1	1203	TGG70ACC	W70T	32.27472079912542	0.9938199197139757	32.475421511388284	5.021276345993716	5.030219981922659	True
71	GGT	ACC	262.0	262.5	0.0010536836781387731	0.9931901929144289	G	T	mergedpre1203	1203	7.0	7.5	0.00016077859715314698	0.9924648430800892	post1203R1	1203	GGT71ACC	G71T	0.15258715731190436	0.9992696768055963	0.15269867669725112	-2.7112405352449733	-2.710186516660185	True
72	CTG	ACC	11.0	11.5	4.616601298268574e-05	0.9856624421419424	L	T	mergedpre1203	1203	50.0	50.5	0.0010825990953330332	0.989334791090531	post1203R1	1203	CTG72ACC	L72T	23.450131934482947	1.0037257673535862	23.36308650948689	4.546158976886993	4.540793819272247	True
73	CAT	ACC	186.0	186.5	0.0007485120062931197	0.9939296278310008	H	T	mergedpre1203	1203	4.0	4.5	9.645888707879619e-05	0.9963238446368858	post1203R1	1203	CAT73ACC	H73T	0.1288675215197852	1.002408839357279	0.12855784631988285	-2.959510429473997	-2.9629814711545133	True
75	GGA	ACC	235.0	235.5	0.0009456008480292955	0.9930635861360059	G	T	mergedpre1203	1203	1.0	1.5	3.2155719430629395e-05	0.9913715486194478	post1203R1	1203	GGA75ACC	G75T	0.0340055949586386	0.9982961438318952	0.0340636344923765	-4.875623815110986	-4.873163573722434	True
76	GAA	ACC	212.0	212.5	0.0008531155780911891	0.9895116967164084	E	T	mergedpre1203	1203	88.0	88.5	0.0018972687904643484	0.9922930154782832	post1203R1	1203	GAA76ACC	E76T	2.22392937040185	1.002810799277163	2.2176958724466096	1.1490615325884501	1.1450120948263802	True
77	AGA	ACC	25.0	25.5	0.00010239318984902023	0.9946775618374558	R	T	mergedpre1203	1203	4.0	4.5	9.646095474909434e-05	0.9976742192021607	post1203R1	1203	AGA77ACC	R77T	0.9420641635574296	1.0030126922328169	0.9392345389571202	-0.0904426324935429	-0.09478249458071265	True
78	GAC	ACC	602.0	602.5	0.0024189015577324555	0.9837220973181308	D	T	mergedpre1203	1203	16.0	16.5	0.00035373566298638653	0.9934934076535534	post1203R1	1203	GAC78ACC	D78T	0.1462381393139405	1.0099329987219579	0.14479984266184073	-2.7878680600843757	-2.8021276445288743	True
82	GGT	ACC	2.0	2.5	1.0035284058750568e-05	0.9886219949341886	G	T	mergedpre1203	1203	36.0	36.5	0.0007822881392258562	0.990323202880535	post1203R1	1203	GGT82ACC	G82T	77.95376141283381	1.00172078707035	77.81985002110093	6.282066294755797	6.279585857323764	True
85	GTC	ACC	536.0	536.5	0.002153148452863507	0.9870028494602079	V	T	mergedpre1203	1203	40.0	40.5	0.0008680183462643062	0.9903875005358138	post1203R1	1203	GTC85ACC	V85T	0.4031391078074132	1.0034292211795102	0.4017613791768308	-1.3155892086360428	-1.320528065640929	True
87	ATA	ACC	218.0	218.5	0.0008769113456676165	0.9940301801982582	I	T	mergedpre1203	1203	44.0	44.5	0.0009537485533027562	0.9953812850958035	post1203R1	1203	ATA87ACC	I87T	1.087622549320127	1.0013592191911878	1.08614623850831	0.11921836038638117	0.11725875306622263	True
90	AGG	ACC	207.0	207.5	0.0008369736645732241	0.9873203531827184	R	T	mergedpre1203	1203	7.0	7.5	0.00016143613586465193	0.9944358345171983	post1203R1	1203	AGG90ACC	R90T	0.19288078310918993	1.0072068617967234	0.19150066428768786	-2.3845786982311727	-2.394938715080628	True
95	AGC	ACC	490.0	490.5	0.0019693733337616034	0.9893742170687052	S	T	mergedpre1203	1203	43.0	43.5	0.0009323160015431437	0.977549402031806	post1203R1	1203	AGC95ACC	S95T	0.47340744670406026	0.988048187598891	0.47913396598045804	-1.0614990046176025	-1.0441523142068552	True
100	CCT	ACC	16.0	16.5	6.6218521119695e-05	0.9945640614026287	P	T	mergedpre1203	1203	58.0	58.5	0.0012538042779373312	0.9932594624716019	post1203R1	1203	CCT100ACC	P100T	18.93434430030512	0.9986882705884357	18.959213658481083	4.244827223968715	4.246720891747331	True
101	GAC	ACC	274.0	274.5	0.0011016972961257982	0.7784625202178511	D	T	mergedpre1203	1203	8.0	8.5	0.00018217668995670625	0.685509451755326	post1203R1	1203	GAC101ACC	D101T	0.16536002275520179	0.880594034974847	0.18778235621358152	-2.4128665792810406	-2.2294155560800744	True
102	CTA	ACC	31.0	31.5	0.00012741584486817518	0.994019545186108	L	T	mergedpre1203	1203	0.0	0.5	1.0774004481985865e-05	0.9914993104637132	post1203R1	1203	CTA102ACC	L102T	0.08455780749350823	0.9974646024471049	0.0847727400912879	-3.5602557700055812	-3.556593319681125	True
103	GCA	ACC	214.0	214.5	0.000860878778635758	0.9852767655038449	A	T	mergedpre1203	1203	5.0	5.5	0.00011787903467786875	0.991094774743881	post1203R1	1203	GCA103ACC	A103T	0.1369287263238997	1.005904949191673	0.13612491561348133	-2.8769969402999993	-2.8854909275423744	True
108	CAT	ACC	339.0	339.5	0.001362654828895507	0.9938650429868431	H	T	mergedpre1203	1203	3.0	3.5	7.501393115864374e-05	0.9953598525440439	post1203R1	1203	CAT108ACC	H108T	0.05504984062577748	1.0015040367580577	0.05496716798464225	-4.185286038937581	-4.187454275164681	True
110	TAT	ACC	10.0	10.5	4.213719871902916e-05	0.9948090984244701	Y	T	mergedpre1203	1203	92.0	92.5	0.001982511037764156	0.9914162630202752	post1203R1	1203	TAT110ACC	Y110T	47.04895194821895	0.9965894608226158	47.20996337788209	5.561019458689925	5.565948236328213	True
112	TTT	ACC	353.0	353.5	0.001418875255377477	0.9797283465989138	F	T	mergedpre1203	1203	35.0	35.5	0.0007608555874662437	0.9822431308671611	post1203R1	1203	TTT112ACC	F112T	0.5362385344184651	1.0025668179112885	0.5348656317347956	-0.9027515898735874	-0.9064499808249854	True
114	TGT	ACC	482.0	482.5	0.0019364600306622894	0.9796340592215631	C	T	mergedpre1203	1203	18.0	18.5	0.0003965022075528312	0.9785138668609885	post1203R1	1203	TGT114ACC	C114T	0.20475620527898186	0.9988565195850124	0.2049906080245143	-2.2863702830437367	-2.284719645603928	True
17	AAG	ACG	267.0	267.5	0.0010735340741721748	0.9803934552546985	K	T	mergedpre1203	1203	19.0	19.5	0.0004179347593124437	0.9539950276479918	post1203R1	1203	AAG17ACG	K17T	0.3893074000792403	0.9730736395013484	0.400080101110067	-1.3216392201247253	-1.2822601135154443	True
26	AAG	ACG	34.0	34.5	0.0001384613532289589	0.9871953348557393	K	T	mergedpre1203	1203	5.0	5.5	0.00011787903467786875	0.9871726177718719	post1203R1	1203	AAG26ACG	K26T	0.8513497227124788	0.9999769882584882	0.8513693142030683	-0.23214300270627017	-0.23210980339892054	True
33	AAG	ACG	226.0	226.5	0.0009089814591861305	0.9888293603017899	K	T	mergedpre1203	1203	26.0	26.5	0.0005679626216297313	0.9874083758412276	post1203R1	1203	AAG33ACG	K33T	0.6248341106300064	0.9985629629159387	0.6257333126049522	-0.6763801830338401	-0.6743054856932924	True
36	AGG	ACG	40.0	40.5	0.0001634943382516198	0.9780978140201441	R	T	mergedpre1203	1203	4.0	4.5	9.685334251646506e-05	0.9882161766604968	post1203R1	1203	AGG36ACG	R36T	0.5923956973201516	1.0103449394276474	0.5863301474600736	-0.7702148568925893	-0.785062781000906	True
67	ACA	ACG	43.0	43.5	0.00017462095210568783	0.9914355447972992	T	T	mergedpre1203	1203	5.0	5.5	0.00011789166827428033	0.9917368657964118	post1203R1	1203	ACA67ACG	T67T	0.675128997137339	1.0003039239420997	0.674923871613661	-0.5672033130785273	-0.5676417160254001	True
74	ACA	ACG	150.0	150.5	0.0006041774555498015	0.9882115142975283	T	T	mergedpre1203	1203	126.0	126.5	0.0027123223053667532	0.9817427474860095	post1203R1	1203	ACA74ACG	T74T	4.489280889997029	0.993454066545544	4.518861053744775	2.1759591976030377	2.1854340280843196	True
90	AGG	ACG	38.0	38.5	0.00015529390884852593	0.9873203531827184	R	T	mergedpre1203	1203	1.0	1.5	3.228722717293039e-05	0.9944358345171983	post1203R1	1203	AGG90ACG	R90T	0.20791045452029563	1.0072068617967234	0.20642279397244273	-2.2763258075791497	-2.286685824428605	True
92	GGG	ACG	47.0	47.5	0.00019073088073497642	0.9251551947061138	G	T	mergedpre1203	1203	1.0	1.5	3.214951668559916e-05	0.9820069871616264	post1203R1	1203	GGG92ACG	G92T	0.16855957756663129	1.0614510871049825	0.15880107865013657	-2.654707382923382	-2.7407452746405845	True
18	ATT	ACT	164.0	164.5	0.0006601494465981235	0.9826174022617643	I	T	mergedpre1203	1203	10.0	10.5	0.00022504179347593124	0.9938167088173518	post1203R1	1203	ATT18ACT	I18T	0.34089522400664685	1.0113974233814802	0.3370536805076154	-1.5689497158400674	-1.5852997240377402	True
35	GCT	ACT	30.0	30.5	0.00012239312672303437	0.9986576884954473	A	T	mergedpre1203	1203	6.0	6.5	0.00013931158643748124	0.9985961678597454	post1203R1	1203	GCT35ACT	A35T	1.1382304723101972	0.9999383966734441	1.1383005954134953	0.18688158598122526	0.18697046353255425	True
47	ACT	ACT	248446.0	248446.5	0.9994910951712375	0.9994910951712375	T	T	mergedpre1203	1203	46564.0	46564.5	0.9986809934371381	0.9986809934371381	post1203R1	1203	ACT47ACT	T47T	0.9991894857913061	0.9991894857913061	1.0	0.0	0.0011697989628590949	True
74	ACA	ACT	309.0	309.5	0.0012424778903167013	0.9882115142975283	T	T	mergedpre1203	1203	9.0	9.5	0.0002036921889405862	0.9817427474860095	post1203R1	1203	ACA74ACT	T74T	0.16394029264268525	0.993454066545544	0.1650205058928807	-2.5992827861022496	-2.5898079556209677	True
96	ACA	ACT	21.0	21.5	8.632180769910225e-05	0.9977977901617229	T	T	mergedpre1203	1203	2.0	2.5	5.358137939903125e-05	0.9979960564104763	post1203R1	1203	ACA96ACT	T96T	0.6207166048445542	1.0001987038362965	0.6205932905769367	-0.68827999535187	-0.688566635913754	True
100	CCT	ACT	106.0	106.5	0.0004274104544998495	0.9945640614026287	P	T	mergedpre1203	1203	20.0	20.5	0.0004393673110720562	0.9932594624716019	post1203R1	1203	CCT100ACT	P100T	1.0279751148955831	0.9986882705884357	1.029325311180326	0.04169900813600896	0.04359267591462548	True
107	ATT	ACT	19.0	19.5	7.829438689472416e-05	0.9912932626676303	I	T	mergedpre1203	1203	2.0	2.5	5.358137939903125e-05	0.995188392129967	post1203R1	1203	ATT107ACT	I107T	0.6843578642627037	1.00392934120409	0.6816793136476124	-0.5528348914405312	-0.5584926241936371	True
19	AAA	AGA	1153.0	1153.5	0.004680766452681042	0.9670682616846701	K	R	mergedpre1203	1203	134.0	134.5	0.0028997067954467056	0.9790337185236289	post1203R1	1203	AAA19AGA	K19R	0.6194940133759111	1.0123729185550092	0.6119227431134111	-0.7085785745883959	-0.7263193949045126	True
22	AAA	AGA	22.0	22.5	9.031393122493789e-05	0.9881447912945398	K	R	mergedpre1203	1203	3.0	3.5	7.501393115864374e-05	0.9947383085430151	post1203R1	1203	AAA22AGA	K22R	0.8305909192659588	1.0066726225817952	0.8250854355567525	-0.27738458028973334	-0.28697916475846896	True
24	TTA	AGA	300.0	300.5	0.001206275038737285	0.983262682948369	L	R	mergedpre1203	1203	8.0	8.5	0.00018217668995670625	0.988994384671439	post1203R1	1203	TTA24AGA	L24R	0.15102417285149725	1.0058292680302714	0.15014891458393317	-2.7355340490967746	-2.7439194883656057	True
28	CAT	AGA	283.0	283.5	0.001137827652222075	0.9928981092394816	H	R	mergedpre1203	1203	15.0	15.5	0.00033220455227399374	0.9936881135067941	post1203R1	1203	CAT28AGA	H28R	0.2919638590477461	1.000795654921649	0.2917317412520177	-1.7772857307438839	-1.7784331617345577	True
29	ATG	AGA	231.0	231.5	0.0009289838962748348	0.988188060048877	M	R	mergedpre1203	1203	7.0	7.5	0.00016074413819709373	0.9882442453598526	post1203R1	1203	ATG29AGA	M29R	0.17303221169028582	1.0000568569012793	0.17302237417423827	-2.5309694846377266	-2.5310515094754256	True
30	TAT	AGA	546.0	546.5	0.0022074475604977966	0.9871572195451002	Y	R	mergedpre1203	1203	427.0	427.5	0.009202453987730062	0.9797330750188354	post1203R1	1203	TAT30AGA	Y30R	4.168821109233887	0.9924792683685321	4.20041127517628	2.0705305935124008	2.081421721896602	True
31	GTT	AGA	42.0	42.5	0.00017058955751075717	0.9856724841050671	V	R	mergedpre1203	1203	178.0	178.5	0.003825710489090831	0.9909447468815638	post1203R1	1203	GTT31AGA	V31R	22.426404903767843	1.0053488992150201	22.30708654605228	4.479430195200258	4.471733929801775	True
33	AAG	AGA	55.0	55.5	0.00022273055622441609	0.9888293603017899	K	R	mergedpre1203	1203	72.0	72.5	0.0015538600025719062	0.9874083758412276	post1203R1	1203	AAG33AGA	K33R	6.976411449385002	0.9985629629159387	6.986451238901289	2.804559826114024	2.806634523454572	True
34	AAG	AGA	1398.0	1398.5	0.005613039429745698	0.9686637072951452	K	R	mergedpre1203	1203	374.0	374.5	0.00802649063397488	0.9691907068455571	post1203R1	1203	AAG34AGA	K34R	1.4299722520100888	1.0005440479977137	1.4291947014943978	0.5152024704898327	0.5144177885744886	True
36	AGG	AGA	2711.0	2711.5	0.010946046868376965	0.9780978140201441	R	R	mergedpre1203	1203	102.0	102.5	0.0022061039128750378	0.9882161766604968	post1203R1	1203	AGG36AGA	R36R	0.2015434374987424	1.0103449394276474	0.1994798307327745	-2.325685210960039	-2.340533135068356	True
37	AGA	AGA	248708.0	248708.5	0.9980637342440136	0.9980637342440136	R	R	mergedpre1203	1203	46171.0	46171.5	0.9895730635689485	0.9895730635689485	post1203R1	1203	AGA37AGA	R37R	0.9914928572357191	0.9914928572357191	1.0	0.0	0.012325715643248702	True
38	TGG	AGA	863.0	863.5	0.0034655472032813334	0.9842013589279479	W	R	mergedpre1203	1203	227.0	227.5	0.004875905525311843	0.9825646191435552	post1203R1	1203	TGG38AGA	W38R	1.4069655495372044	0.9983369868680373	1.4093092493258297	0.4949882216651834	0.49738943964598054	True
39	TTT	AGA	343.0	343.5	0.0013787594777170795	0.9749555465466792	F	R	mergedpre1203	1203	25.0	25.5	0.0005465300698701187	0.9911805049509195	post1203R1	1203	TTT39AGA	F39R	0.39639261140387705	1.0166417417303892	0.389903930886402	-1.358809395289717	-1.3826207672216964	True
40	TAT	AGA	2.0	2.5	1.0034035448240432e-05	0.9831568680965836	Y	R	mergedpre1203	1203	44.0	44.5	0.0009537485533027562	0.9885014359809678	post1203R1	1203	TAT40AGA	Y40R	95.05134382099531	1.0054361293276945	94.53742614615743	6.562813681641015	6.554992244780377	True
41	AGA	AGA	247971.0	247971.5	0.9952379614541776	0.9952379614541776	R	R	mergedpre1203	1203	46212.0	46212.5	0.9904517981910926	0.9904517981910926	post1203R1	1203	AGA41AGA	R41R	0.995190935787767	0.995190935787767	1.0	0.0	0.006954749444560528	True
42	CAT	AGA	30.0	30.5	0.0001224835651150743	0.9756699449426335	H	R	mergedpre1203	1203	0.0	0.5	1.0717654119866245e-05	0.9876854154162736	post1203R1	1203	CAT42AGA	H42R	0.08750279361804109	1.0123150974732	0.08643829755819445	-3.5321855318361797	-3.549843951123252	True
44	TAT	AGA	240.0	240.5	0.0009659759570391733	0.9565350984652831	Y	R	mergedpre1203	1203	8.0	8.5	0.00018225872161588437	0.979361880052319	post1203R1	1203	TAT44AGA	Y44R	0.18867832091238398	1.0238640292694543	0.18428064227142488	-2.4400235636136687	-2.474047699534053	True
46	AGC	AGA	573.0	573.5	0.0023033516075265576	0.9882422635901761	S	R	mergedpre1203	1203	51.0	51.5	0.0011044392022303239	0.9866073343341196	post1203R1	1203	AGC46AGA	S46R	0.47949223150360454	0.998345618967846	0.4802868088902263	-1.0580319094850372	-1.05564316568271	True
50	AAA	AGA	32.0	32.5	0.00013058816911368806	0.9879115536375837	K	R	mergedpre1203	1203	11.0	11.5	0.0002466170573223821	0.9921618665694495	post1203R1	1203	AAA50AGA	K50R	1.8885099545861699	1.0043023213122833	1.8804197844713995	0.9110547647596984	0.9048611410845726	True
51	ATA	AGA	171.0	171.5	0.000688337594470823	0.997300833631011	I	R	mergedpre1203	1203	5.0	5.5	0.0001178967224711153	0.994866133630576	post1203R1	1203	ATA51AGA	I51R	0.17127747113936354	0.9975587105531932	0.17169663231588858	-2.542066352511873	-2.53854001016889	True
58	CCA	AGA	276.0	276.5	0.001110388254381315	0.9844364930204167	P	R	mergedpre1203	1203	6.0	6.5	0.00013938627152445694	0.9915188814787811	post1203R1	1203	CCA58AGA	P58R	0.12552931010794963	1.0071943578977192	0.12463265815940677	-3.0042459399196364	-3.014588046421432	True
59	CTA	AGA	231.0	231.5	0.0009299504294241939	0.9730394716756783	L	R	mergedpre1203	1203	6.0	6.5	0.0001393892605935838	0.9913256990907531	post1203R1	1203	CTA59AGA	L59R	0.14988891470257265	1.0187928937595758	0.1471240284661279	-2.7648952064323233	-2.7917560081676944	True
66	GTA	AGA	176.0	176.5	0.0007090204270191014	0.9911081205937293	V	R	mergedpre1203	1203	7.0	7.5	0.00016081996740715328	0.9965798953598078	post1203R1	1203	GTA66AGA	V66R	0.22681993533427594	1.0055208656375458	0.22557456845061272	-2.1483236691645797	-2.156266688589523	True
68	ACA	AGA	185.0	185.5	0.000744618077159292	0.9974650872467596	T	R	mergedpre1203	1203	4.0	4.5	9.646302250803858e-05	0.9864201500535905	post1203R1	1203	ACA68AGA	T68R	0.12954697913867969	0.9889269937019493	0.13099751545231214	-2.9323886455568493	-2.916324570428565	True
73	CAT	AGA	38.0	38.5	0.00015451856430179683	0.9939296278310008	H	R	mergedpre1203	1203	0.0	0.5	1.0717654119866245e-05	0.9963238446368858	post1203R1	1203	CAT73AGA	H73R	0.06936159527688295	1.002408839357279	0.06919491584028327	-3.8531901513559728	-3.856661193036489	True
74	ACA	AGA	38.0	38.5	0.00015455702351273992	0.9882115142975283	T	R	mergedpre1203	1203	12.0	12.5	0.0002680160380797187	0.9817427474860095	post1203R1	1203	ACA74AGA	T74R	1.734091612197918	0.993454066545544	1.7455176546085638	0.8036549487482529	0.813129779229535	True
75	GGA	AGA	74.0	74.5	0.00029913912177572196	0.9930635861360059	G	R	mergedpre1203	1203	7.0	7.5	0.00016077859715314698	0.9913715486194478	post1203R1	1203	GGA75AGA	G75R	0.5374709807221066	0.9982961438318952	0.5383883169768231	-0.8932809910730025	-0.8908207496844505	True
77	AGA	AGA	247714.0	247714.5	0.9946775618374558	0.9946775618374558	R	R	mergedpre1203	1203	46542.0	46542.5	0.9976742192021607	0.9976742192021607	post1203R1	1203	AGA77AGA	R77R	1.0030126922328169	1.0030126922328169	1.0	0.0	-0.004339862087169761	True
82	GGT	AGA	190.0	190.5	0.0007646886452767932	0.9886219949341886	G	R	mergedpre1203	1203	3.0	3.5	7.501393115864374e-05	0.990323202880535	post1203R1	1203	GGT82AGA	G82R	0.09809735193791333	1.00172078707035	0.0979288372609403	-3.3521224346725758	-3.354602872104609	True
83	CAG	AGA	869.0	869.5	0.0034903418487772764	0.9853582266895743	Q	R	mergedpre1203	1203	59.0	59.5	0.0012752368296969436	0.9874083758412276	post1203R1	1203	CAG83AGA	Q83R	0.36536158489566856	1.002080613015777	0.3646029871749611	-1.4556017135299297	-1.4586002852567173	True
84	GGA	AGA	53.0	53.5	0.00021470767650174976	0.9872038238032556	G	R	mergedpre1203	1203	3.0	3.5	7.501393115864374e-05	0.9834433537656994	post1203R1	1203	GGA84AGA	G84R	0.34937703383899466	0.9961907865965625	0.3507129744018456	-1.5116372917304415	-1.506131264957659	True
85	GTC	AGA	600.0	600.5	0.002410001203997271	0.9870028494602079	V	R	mergedpre1203	1203	8.0	8.5	0.00018217668995670625	0.9903875005358138	post1203R1	1203	GTC85AGA	V85R	0.07559194976937968	1.0034292211795102	0.07533361414422725	-3.7305624452194404	-3.7355013022243266	True
86	TCC	AGA	6.0	6.5	2.622882022766616e-05	0.9886792376694281	S	R	mergedpre1203	1203	30.0	30.5	0.000658363373410754	0.9932113022643383	post1203R1	1203	TCC86AGA	S86R	25.100761974658404	1.0045839584996175	24.98622615092053	4.643061112178595	4.63646296926289	True
87	ATA	AGA	497.0	497.5	0.0019966288076413694	0.9940301801982582	I	R	mergedpre1203	1203	79.0	79.5	0.0017038878648891938	0.9953812850958035	post1203R1	1203	ATA87AGA	I87R	0.8533823905415887	1.0013592191911878	0.8522240312830773	-0.23069536122607393	-0.23265496854623247	True
88	GAA	AGA	29.0	29.5	0.00011839496560525914	0.9903217132353531	E	R	mergedpre1203	1203	8.0	8.5	0.00018217668995670625	0.9960885593038707	post1203R1	1203	GAA88AGA	E88R	1.5387199027034804	1.0058232047136253	1.5298114971821313	0.6133538955095852	0.6049771530877246	True
90	AGG	AGA	39.0	39.5	0.00015932751687056554	0.9873203531827184	R	R	mergedpre1203	1203	2.0	2.5	5.3812045288217315e-05	0.9944358345171983	post1203R1	1203	AGG90AGA	R90R	0.33774483118275883	1.0072068617967234	0.3353281674235885	-1.5763544208951445	-1.5867144377445996	True
91	AAA	AGA	16.0	16.5	6.656151292301858e-05	0.9772662178134744	K	R	mergedpre1203	1203	1.0	1.5	3.228583727938011e-05	0.9874623331898407	post1203R1	1203	AAA91AGA	K91R	0.4850526356983525	1.0104333038331959	0.4800441888230021	-1.0587608805920516	-1.0737349767731152	True
93	AGA	AGA	248820.0	248820.5	0.9987175885044554	0.9987175885044554	R	R	mergedpre1203	1203	46588.0	46588.5	0.998510437652707	0.998510437652707	post1203R1	1203	AGA93AGA	R93R	0.9997925831545046	0.9997925831545046	1.0	0.0	0.00029927029231609307	True
95	AGC	AGA	84.0	84.5	0.00033927022773263095	0.9893742170687052	S	R	mergedpre1203	1203	412.0	412.5	0.008840927600840156	0.977549402031806	post1203R1	1203	AGC95AGA	S95R	26.058660260066894	0.988048187598891	26.373875876836983	4.721037698603902	4.738384389014649	True
96	ACA	AGA	21.0	21.5	8.632180769910225e-05	0.9977977901617229	T	R	mergedpre1203	1203	2.0	2.5	5.358137939903125e-05	0.9979960564104763	post1203R1	1203	ACA96AGA	T96R	0.6207166048445542	1.0001987038362965	0.6205932905769367	-0.68827999535187	-0.688566635913754	True
97	CAA	AGA	21.0	21.5	8.632804657699257e-05	0.9920839188917888	Q	R	mergedpre1203	1203	6.0	6.5	0.00013931158643748124	0.9948883364053325	post1203R1	1203	CAA97AGA	Q97R	1.6137465396397537	1.0028267946492635	1.6091976682814484	0.686341552620533	0.6822691032794254	True
101	GAC	AGA	8.0	8.5	3.411448822247463e-05	0.7784625202178511	D	R	mergedpre1203	1203	27.0	27.5	0.0005893951733893437	0.685509451755326	post1203R1	1203	GAC101AGA	D101R	17.27697538786615	0.880594034974847	19.61968251165776	4.294229790748139	4.477680813949105	True
102	CTA	AGA	40.0	40.5	0.00016382037197336806	0.994019545186108	L	R	mergedpre1203	1203	41.0	41.5	0.0008942423720048267	0.9914993104637132	post1203R1	1203	CTA102AGA	L102R	5.458676239303143	0.9974646024471049	5.472551332559808	2.4522135819566357	2.455876032281092	True
104	GAC	AGA	114.0	114.5	0.0004595219366541987	0.9945238630343698	D	R	mergedpre1203	1203	2.0	2.5	5.358137939903125e-05	0.9892087101890351	post1203R1	1203	GAC104AGA	D104R	0.11660244076520013	0.9946555803808289	0.11722896152712073	-3.092599061902743	-3.0848680167961176	True
105	CAA	AGA	165.0	165.5	0.000664314471619121	0.9909825833202879	Q	R	mergedpre1203	1203	1.0	1.5	3.214882763941875e-05	0.9934094903339191	post1203R1	1203	CAA105AGA	Q105R	0.04839398961317676	1.0024489905821552	0.04827576272491708	-4.372557136797395	-4.376085964094584	True
110	TAT	AGA	203.0	203.5	0.0008166590418402318	0.9948090984244701	Y	R	mergedpre1203	1203	3.0	3.5	7.501393115864374e-05	0.9914162630202752	post1203R1	1203	TAT110AGA	Y110R	0.09185465085846585	0.9965894608226158	0.09216899683310535	-3.4395746412562693	-3.4346458636179817	True
112	TTT	AGA	23.0	23.5	9.432409759935137e-05	0.9797283465989138	F	R	mergedpre1203	1203	0.0	0.5	1.071627587980625e-05	0.9822431308671611	post1203R1	1203	TTT112AGA	F112R	0.11361122080726847	1.0025668179112885	0.11332034810803132	-3.1415211562465077	-3.1452195471979056	True
113	GAC	AGA	23.0	23.5	9.430100882015393e-05	0.9719364210560107	D	R	mergedpre1203	1203	4.0	4.5	9.644648291825625e-05	0.9850507951476702	post1203R1	1203	GAC113AGA	D113R	1.022751337710438	1.0134930370007236	1.0091350412599902	0.013119247110282086	-0.006216929983593956	True
114	TGT	AGA	171.0	171.5	0.000688296155976337	0.9796340592215631	C	R	mergedpre1203	1203	7.0	7.5	0.00016074413819709373	0.9785138668609885	post1203R1	1203	TGT114AGA	C114R	0.233539206635668	0.9988565195850124	0.23380655985776097	-2.0966126870815374	-2.0949620496417287	True
115	TTT	AGA	251.0	251.5	0.0010094239660929875	0.9931708354739276	F	R	mergedpre1203	1203	98.0	98.5	0.002111106348321831	0.9892730078443139	post1203R1	1203	TTT115AGA	F115R	2.0913970930301424	0.9960753704293445	2.099637392026544	1.070140195560409	1.0758133790473514	True
15	AGG	AGC	676.0	676.5	0.0027150574315917904	0.9813076422946951	R	S	mergedpre1203	1203	31.0	31.5	0.0006751253804277937	0.9907947190192464	post1203R1	1203	AGG15AGC	R15S	0.24865970515842076	1.0096677905232314	0.24627873394828212	-2.0216360377038978	-2.035516720974122	True
16	ATG	AGC	533.0	533.5	0.0021410225539770446	0.9900614013965808	M	S	mergedpre1203	1203	54.0	54.5	0.0011680740708988812	0.9950169317158901	post1203R1	1203	ATG16AGC	M16S	0.5455683167508589	1.0050052757458467	0.5428511968218028	-0.8813713057484203	-0.8885743805579898	True
17	AAG	AGC	38.0	38.5	0.0001545086424509485	0.9803934552546985	K	S	mergedpre1203	1203	50.0	50.5	0.0010823438638604313	0.9539950276479918	post1203R1	1203	AAG17AGC	K17S	7.005070051042876	0.9730736395013484	7.198910510650174	2.8477785843584296	2.887157690967711	True
18	ATT	AGC	20.0	20.5	8.22678641657236e-05	0.9826174022617643	I	S	mergedpre1203	1203	12.0	12.5	0.00026790689699515626	0.9938167088173518	post1203R1	1203	ATT18AGC	I18S	3.2565194163236586	1.0113974233814802	3.2198217446865693	1.6869808202730545	1.6706308120753817	True
26	AAG	AGC	289.0	289.5	0.0011618713553560463	0.9871953348557393	K	S	mergedpre1203	1203	20.0	20.5	0.0004393673110720562	0.9871726177718719	post1203R1	1203	AAG26AGC	K26S	0.37815486976819007	0.9999769882584882	0.37816357197055744	-1.4029176979365512	-1.4028844986292015	True
28	CAT	AGC	282.0	282.5	0.0011338141508033023	0.9928981092394816	H	S	mergedpre1203	1203	13.0	13.5	0.00028933944875476875	0.9936881135067941	post1203R1	1203	CAT28AGC	H28S	0.25519124853907765	1.000795654921649	0.2549883657908729	-1.9714966713276116	-1.9726441023182855	True
30	TAT	AGC	335.0	335.5	0.0013551668006349694	0.9871572195451002	Y	S	mergedpre1203	1203	10.0	10.5	0.00022602518566354536	0.9797330750188354	post1203R1	1203	TAT30AGC	Y30S	0.1667877235168691	0.9924792683685321	0.1680515944590358	-2.573023864010378	-2.562132735626177	True
31	GTT	AGC	1172.0	1172.5	0.004706264851326183	0.9856724841050671	V	S	mergedpre1203	1203	35.0	35.5	0.0007608555874662437	0.9909447468815638	post1203R1	1203	GTT31AGC	V31S	0.1616686717603327	1.0053488992150201	0.160808523176943	-2.6365842205891967	-2.6442804859876805	True
34	AAG	AGC	379.0	379.5	0.0015231665810428974	0.9686637072951452	K	S	mergedpre1203	1203	12.0	12.5	0.00026790689699515626	0.9691907068455571	post1203R1	1203	AAG34AGC	K34S	0.17588811383435354	1.0005440479977137	0.17579247429070255	-2.508054785133468	-2.508839467048812	True
36	AGG	AGC	35.0	35.5	0.00014330985204771612	0.9780978140201441	R	S	mergedpre1203	1203	2.0	2.5	5.380741250914726e-05	0.9882161766604968	post1203R1	1203	AGG36AGC	R36S	0.3754620616817863	1.0103449394276474	0.37161769909441295	-1.4281088800675963	-1.4429568041759129	True
38	TGG	AGC	182.0	182.5	0.0007324404917184057	0.9842013589279479	W	S	mergedpre1203	1203	9.0	9.5	0.00020360924171631875	0.9825646191435552	post1203R1	1203	TGG38AGC	W38S	0.2779874187985205	0.9983369868680373	0.2784504856126958	-1.8445072862157448	-1.8421060682349477	True
39	TTT	AGC	2154.0	2154.5	0.008647852386437983	0.9749555465466792	F	S	mergedpre1203	1203	81.0	81.5	0.0017467529684084186	0.9911805049509195	post1203R1	1203	TTT39AGC	F39S	0.2019869084661723	1.0166417417303892	0.1986805185889551	-2.3314776773224177	-2.355289049254397	True
40	TAT	AGC	21.0	21.5	8.629270485486772e-05	0.9831568680965836	Y	S	mergedpre1203	1203	3.0	3.5	7.501393115864374e-05	0.9885014359809678	post1203R1	1203	TAT40AGC	Y40S	0.8692963244669025	1.0054361293276945	0.8645962673413927	-0.2099014870825144	-0.21772292394315246	True
42	CAT	AGC	477.0	477.5	0.001917570568604852	0.9756699449426335	H	S	mergedpre1203	1203	77.0	77.5	0.0016612363885792677	0.9876854154162736	post1203R1	1203	CAT42AGC	H42S	0.8663234697995585	1.0123150974732	0.8557844014792969	-0.2246807119221667	-0.24233913120923867	True
43	CAC	AGC	1149.0	1149.5	0.004623540437376066	0.9864069117806764	H	S	mergedpre1203	1203	381.0	381.5	0.008195840852453382	0.9683230213972673	post1203R1	1203	CAC43AGC	H43S	1.7726331073476356	0.9816669062559955	1.805737868976684	0.8525884783253699	0.8792829928811523	True
46	AGC	AGC	246057.0	246057.5	0.9882422635901761	0.9882422635901761	S	S	mergedpre1203	1203	46005.0	46005.5	0.9866073343341196	0.9866073343341196	post1203R1	1203	AGC46AGC	S46S	0.998345618967846	0.998345618967846	1.0	0.0	0.0023887438023270807	True
54	GAA	AGC	1934.0	1934.5	0.007767173503679821	0.9874428352893467	E	S	mergedpre1203	1203	162.0	162.5	0.0034840590896421603	0.9834158787333033	post1203R1	1203	GAA54AGC	E54S	0.4485620268417504	0.9959218332321349	0.45039882837591844	-1.1507250203521033	-1.1448294396117535	True
55	GTA	AGC	209.0	209.5	0.0008409871864863997	0.9938802626930858	V	S	mergedpre1203	1203	5.0	5.5	0.00011791188766212885	0.9847036123914674	post1203R1	1203	GTA55AGC	V55S	0.1402065210467219	0.9907668452165931	0.14151313371418997	-2.8209921403105453	-2.8076096368153745	True
57	ATC	AGC	10.0	10.5	4.215208472167581e-05	0.9952287854579323	I	S	mergedpre1203	1203	147.0	147.5	0.003162114650773914	0.9946726407408996	post1203R1	1203	ATC57AGC	I57S	75.01680335985527	0.9994411890761612	75.05874700761278	6.229948301699094	6.230754720786599	True
58	CCA	AGC	90.0	90.5	0.0003634363002586221	0.9844364930204167	P	S	mergedpre1203	1203	7.0	7.5	0.0001608303132974503	0.9915188814787811	post1203R1	1203	CCA58AGC	P58S	0.44252682845110164	1.0071943578977192	0.43936587311189085	-1.1865052793007085	-1.196847385802504	True
62	GGT	AGC	2243.0	2243.5	0.009009605962764847	0.9887696175284725	G	S	mergedpre1203	1203	236.0	236.5	0.005071189638905567	0.9923342482202591	post1203R1	1203	GGT62AGC	G62S	0.5628647534491432	1.0036051175406226	0.560842849056477	-0.8343315177218912	-0.8395232501296954	True
63	GAA	AGC	523.0	523.5	0.002122982963416563	0.9900866631249823	E	S	mergedpre1203	1203	169.0	169.5	0.003659010448147828	0.9845544426215352	post1203R1	1203	GAA63AGC	E63S	1.723523227082003	0.99441238761263	1.733207720008206	0.7934445677510081	0.8015283941683322	True
65	GTA	AGC	18.0	18.5	7.424739231118085e-05	0.9965906400125217	V	S	mergedpre1203	1203	0.0	0.5	1.0717883861010481e-05	0.9953162847527384	post1203R1	1203	GTA65AGC	V65S	0.14435367394575127	0.9987212851409407	0.14453849747017247	-2.790474292734677	-2.7886283166585897	True
66	GTA	AGC	208.0	208.5	0.00083756803984976	0.9911081205937293	V	S	mergedpre1203	1203	5.0	5.5	0.00011793464276524573	0.9965798953598078	post1203R1	1203	GTA66AGC	V66S	0.14080604458880788	1.0055208656375458	0.14003294153376963	-2.8361618463092846	-2.844104865734228	True
72	CTG	AGC	60.0	60.5	0.00024287337264804236	0.9856624421419424	L	S	mergedpre1203	1203	0.0	0.5	1.0718802924089437e-05	0.989334791090531	post1203R1	1203	CTG72AGC	L72S	0.0441332979701422	1.0037257673535862	0.04396947792473599	-4.507353787082383	-4.512718944697129	True
75	GGA	AGC	25.0	25.5	0.00010238990074202563	0.9930635861360059	G	S	mergedpre1203	1203	1.0	1.5	3.2155719430629395e-05	0.9913715486194478	post1203R1	1203	GGA75AGC	G75S	0.31405167108860355	0.9982961438318952	0.31458768325312414	-1.6684659074696986	-1.6660056660811464	True
78	GAC	AGC	292.0	292.5	0.001174321503131524	0.9837220973181308	D	S	mergedpre1203	1203	7.0	7.5	0.0001607889377210848	0.9934934076535534	post1203R1	1203	GAC78AGC	D78S	0.13692071318826599	1.0099329987219579	0.13557405626069782	-2.8828469671877532	-2.897106551632252	True
79	TGG	AGC	167.0	167.5	0.0006722372054196366	0.9944756148462082	W	S	mergedpre1203	1203	2.0	2.5	5.358827059933122e-05	0.9910936294263911	post1203R1	1203	TGG79AGC	W79S	0.07971631169369649	0.996599227402534	0.07998833382749398	-3.644066589231332	-3.6391519499398033	True
83	CAG	AGC	204.0	204.5	0.0008209027119895952	0.9853582266895743	Q	S	mergedpre1203	1203	5.0	5.5	0.00011787903467786875	0.9874083758412276	post1203R1	1203	CAG83AGC	Q83S	0.14359683913355478	1.002080613015777	0.14329869001396792	-2.8029026738357374	-2.805901245562525	True
84	GGA	AGC	72.0	72.5	0.0002909590008668572	0.9872038238032556	G	S	mergedpre1203	1203	0.0	0.5	1.071627587980625e-05	0.9834433537656994	post1203R1	1203	GGA84AGC	G84S	0.03683087942933244	0.9961907865965625	0.03697171257241131	-4.757434317401833	-4.75192829062905	True
89	TGG	AGC	241.0	241.5	0.0009693734194998595	0.9823325171597158	W	S	mergedpre1203	1203	3.0	3.5	7.501393115864374e-05	0.9942667924043036	post1203R1	1203	TGG89AGC	W89S	0.07738393651988786	1.0121489160097175	0.07645509005232676	-3.709243636536605	-3.7266652038251276	True
94	TAT	AGC	115.0	115.5	0.00046361523548041377	0.9920021354398725	Y	S	mergedpre1203	1203	5.0	5.5	0.00011787903467786875	0.9978031634446397	post1203R1	1203	TAT94AGC	Y94S	0.2542604851105001	1.0058477979003493	0.25278226550901095	-1.9840328432381833	-1.992444860283461	True
95	AGC	AGC	246417.0	246417.5	0.9893742170687052	0.9893742170687052	S	S	mergedpre1203	1203	45610.0	45610.5	0.977549402031806	0.977549402031806	post1203R1	1203	AGC95AGC	S95S	0.988048187598891	0.988048187598891	1.0	0.0	0.01734669041074723	True
99	GAC	AGC	62.0	62.5	0.000250836791536566	0.9635604376199	D	S	mergedpre1203	1203	0.0	0.5	1.071627587980625e-05	0.9910304770886021	post1203R1	1203	GAC99AGC	D99S	0.04272210553388486	1.0285088909799538	0.04153790590296175	-4.589427703962051	-4.629981969304962	True
100	CCT	AGC	111.0	111.5	0.0004474766730209692	0.9945640614026287	P	S	mergedpre1203	1203	6.0	6.5	0.00013931158643748124	0.9932594624716019	post1203R1	1203	CCT100AGC	P100S	0.3113270363278869	0.9986882705884357	0.31173594954154243	-1.6816035580354491	-1.6797098902568326	True
101	GAC	AGC	21.0	21.5	8.628958785684758e-05	0.7784625202178511	D	S	mergedpre1203	1203	0.0	0.5	1.071627587980625e-05	0.685509451755326	post1203R1	1203	GAC101AGC	D101S	0.12418967509248396	0.880594034974847	0.14102943031635604	-2.8259318362282793	-2.642480813027313	True
108	CAT	AGC	127.0	127.5	0.0005117481316176057	0.9938650429868431	H	S	mergedpre1203	1203	8.0	8.5	0.00018217668995670625	0.9953598525440439	post1203R1	1203	CAT108AGC	H108S	0.3559889693800278	1.0015040367580577	0.3554543529673533	-1.4922637923589717	-1.4944320285860717	True
109	CTG	AGC	132.0	132.5	0.0005316886431305827	0.9942477307929986	L	S	mergedpre1203	1203	23.0	23.5	0.0005036649663508937	0.9955741780616401	post1203R1	1203	CTG109AGC	L109S	0.947293068712761	1.0013341214946334	0.9460309484897923	-0.0800407141742668	-0.08196416186716439	True
110	TAT	AGC	98.0	98.5	0.0003952870546499402	0.9948090984244701	Y	S	mergedpre1203	1203	0.0	0.5	1.071627587980625e-05	0.9914162630202752	post1203R1	1203	TAT110AGC	Y110S	0.027110110877009142	0.9965894608226158	0.02720288739019136	-5.2000963985040025	-5.195167620865715	True
112	TTT	AGC	74.0	74.5	0.00029902745834687987	0.9797283465989138	F	S	mergedpre1203	1203	6.0	6.5	0.00013931158643748124	0.9822431308671611	post1203R1	1203	TTT112AGC	F112S	0.46588225445128206	1.0025668179112885	0.4646894811678331	-1.10566110688994	-1.1093594978413381	True
15	AGG	AGG	244508.0	244508.5	0.9813076422946951	0.9813076422946951	R	R	mergedpre1203	1203	46228.0	46228.5	0.9907947190192464	0.9907947190192464	post1203R1	1203	AGG15AGG	R15R	1.0096677905232314	1.0096677905232314	1.0	0.0	-0.013880683270224502	True
17	AAG	AGG	1327.0	1327.5	0.00532753825593855	0.9803934552546985	K	R	mergedpre1203	1203	249.0	249.5	0.005347421664023319	0.9539950276479918	post1203R1	1203	AAG17AGG	K17R	1.0037321943324584	0.9730736395013484	1.0315069215592163	0.044753501947280595	0.08413260855656161	True
33	AAG	AGG	64.0	64.5	0.00025884902480134844	0.9888293603017899	K	R	mergedpre1203	1203	6.0	6.5	0.00013931158643748124	0.9874083758412276	post1203R1	1203	AAG33AGG	K33R	0.5381962962556833	0.9985629629159387	0.5389708173073808	-0.8917209348329664	-0.8896462374924188	True
34	AAG	AGG	28.0	28.5	0.00011438800410994092	0.9686637072951452	K	R	mergedpre1203	1203	3.0	3.5	7.501393115864374e-05	0.9691907068455571	post1203R1	1203	AAG34AGG	K34R	0.6557849465276634	1.0005440479977137	0.6554283620396509	-0.6094899915998641	-0.6102746735152081	True
36	AGG	AGG	242289.0	242289.5	0.9780978140201441	0.9780978140201441	R	R	mergedpre1203	1203	45914.0	45914.5	0.9882161766604968	0.9882161766604968	post1203R1	1203	AGG36AGG	R36R	1.0103449394276474	1.0103449394276474	1.0	0.0	-0.014847924108316653	True
37	AGA	AGG	20.0	20.5	8.226621346677849e-05	0.9980637342440136	R	R	mergedpre1203	1203	1.0	1.5	3.214882763941875e-05	0.9895730635689485	post1203R1	1203	AGA37AGG	R37R	0.3907901711363121	0.9914928572357191	0.39414320363924216	-1.343208197074002	-1.3308824814307532	True
38	TGG	AGG	24.0	24.5	9.832762765534761e-05	0.9842013589279479	W	R	mergedpre1203	1203	5.0	5.5	0.00011787903467786875	0.9825646191435552	post1203R1	1203	TGG38AGG	W38R	1.1988394054522662	0.9983369868680373	1.2008364121750523	0.26403962863013836	0.2664408466109355	True
61	AAG	AGG	21.0	21.5	8.642382242517304e-05	0.9986152089848618	K	R	mergedpre1203	1203	4.0	4.5	9.651474530831099e-05	0.998745308310992	post1203R1	1203	AAG61AGG	K61R	1.1167608953176633	1.0001302797363385	1.1166154229547693	0.15913238821159936	0.1589444465242864	True
77	AGA	AGG	56.0	56.5	0.00022687118535175073	0.9946775618374558	R	R	mergedpre1203	1203	4.0	4.5	9.646095474909434e-05	0.9976742192021607	post1203R1	1203	AGA77AGG	R77R	0.42517940125158327	1.0030126922328169	0.42390231404259404	-1.238196252937235	-1.2425361150244048	True
90	AGG	AGG	244773.0	244773.5	0.9873203531827184	0.9873203531827184	R	R	mergedpre1203	1203	46199.0	46199.5	0.9944358345171983	0.9944358345171983	post1203R1	1203	AGG90AGG	R90R	1.0072068617967234	1.0072068617967234	1.0	0.0	-0.010360016849455159	True
92	GGG	AGG	118.0	118.5	0.00047582335509673067	0.9251551947061138	G	R	mergedpre1203	1203	2.0	2.5	5.3582527809331936e-05	0.9820069871616264	post1203R1	1203	GGG92AGG	G92R	0.1126101256598451	1.0614510871049825	0.10609073468187746	-3.2366294293244873	-3.3226673210416897	True
15	AGG	AGT	109.0	109.5	0.0004394660587720636	0.9813076422946951	R	S	mergedpre1203	1203	5.0	5.5	0.00011787903467786875	0.9907947190192464	post1203R1	1203	AGG15AGT	R15S	0.2682323977584095	1.0096677905232314	0.26566401372416343	-1.9123252781911533	-1.9262059614613778	True
23	AGT	AGT	245383.0	245383.5	0.984839120087012	0.984839120087012	S	S	mergedpre1203	1203	44428.0	44428.5	0.9522161258519439	0.9522161258519439	post1203R1	1203	AGT23AGT	S23S	0.9668747985638652	0.9668747985638652	1.0	0.0	0.04859900889292167	True
34	AAG	AGT	52.0	52.5	0.00021071474441304905	0.9686637072951452	K	S	mergedpre1203	1203	14.0	14.5	0.00031077200051438125	0.9691907068455571	post1203R1	1203	AAG34AGT	K34S	1.4748469613744595	1.0005440479977137	1.474045010138154	0.5597805779687232	0.5589958960533791	True
36	AGG	AGT	81.0	81.5	0.00032900712512362997	0.9780978140201441	R	S	mergedpre1203	1203	9.0	9.5	0.00020446816753475958	0.9882161766604968	post1203R1	1203	AGG36AGT	R36S	0.6214703327714475	1.0103449394276474	0.6151070872127153	-0.7010904962377689	-0.7159384203460856	True
37	AGA	AGT	44.0	44.5	0.00017857787801325088	0.9980637342440136	R	S	mergedpre1203	1203	3.0	3.5	7.501393115864374e-05	0.9895730635689485	post1203R1	1203	AGA37AGT	R37S	0.4200628431315414	0.9914928572357191	0.42366703911783704	-1.2389972020858682	-1.2266714864426194	True
46	AGC	AGT	67.0	67.5	0.00027110066871498283	0.9882422635901761	S	S	mergedpre1203	1203	15.0	15.5	0.0003324040317392237	0.9866073343341196	post1203R1	1203	AGC46AGT	S46S	1.226127671742083	0.998345618967846	1.2281595155490668	0.29649795268361345	0.2988866964859405	True
52	AGT	AGT	247646.0	247646.5	0.9941171039532419	0.9941171039532419	S	S	mergedpre1203	1203	46503.0	46503.5	0.9967954901078173	0.9967954901078173	post1203R1	1203	AGT52AGT	S52S	1.0026942360652729	1.0026942360652729	1.0	0.0	-0.0038817342011512462	True
90	AGG	AGT	141.0	141.5	0.0005707555351186082	0.9873203531827184	R	S	mergedpre1203	1203	30.0	30.5	0.0006565069525162513	0.9944358345171983	post1203R1	1203	AGG90AGT	R90S	1.1502419374344273	1.0072068617967234	1.1420116175365886	0.19157732712559983	0.18121731027614468	True
95	AGC	AGT	121.0	121.5	0.0004878264221244339	0.9893742170687052	S	S	mergedpre1203	1203	10.0	10.5	0.00022504179347593124	0.977549402031806	post1203R1	1203	AGC95AGT	S95S	0.4613153024715172	0.988048187598891	0.46689555050202997	-1.0988282550741129	-1.0814815646633655	True
18	ATT	ATA	24.0	24.5	9.832013034440138e-05	0.9826174022617643	I	I	mergedpre1203	1203	0.0	0.5	1.071627587980625e-05	0.9938167088173518	post1203R1	1203	ATT18ATA	I18I	0.10899371107695512	1.0113974233814802	0.10776546247522398	-3.2140332089987944	-3.2303832171964673	True
20	ACA	ATA	46.0	46.5	0.0001866450452764755	0.9872017693147518	T	I	mergedpre1203	1203	4.0	4.5	9.644648291825625e-05	0.9927879463328904	post1203R1	1203	ACA20ATA	T20I	0.5167374401789826	1.0056585970485203	0.5138298839144229	-0.9606372962768983	-0.9687779155954216	True
24	TTA	ATA	17.0	17.5	7.024896232247084e-05	0.983262682948369	L	I	mergedpre1203	1203	1.0	1.5	3.214882763941875e-05	0.988994384671439	post1203R1	1203	TTA24ATA	L24I	0.45764131706092354	1.0058292680302714	0.4549890638568596	-1.136096225859739	-1.14448166512857	True
29	ATG	ATA	31.0	31.5	0.0001264060161237896	0.988188060048877	M	I	mergedpre1203	1203	1.0	1.5	3.214882763941875e-05	0.9882442453598526	post1203R1	1203	ATG29ATA	M29I	0.25432988575429316	1.0000568569012793	0.25431542616721375	-1.975309119764769	-1.9753911446024681	True
37	AGA	ATA	52.0	52.5	0.00021068176619540833	0.9980637342440136	R	I	mergedpre1203	1203	12.0	12.5	0.00026790689699515626	0.9895730635689485	post1203R1	1203	AGA37ATA	R37I	1.2716188108403808	0.9914928572357191	1.282529472159439	0.3589919789315278	0.3713176945747765	True
41	AGA	ATA	37.0	37.5	0.00015050690726366403	0.9952379614541776	R	I	mergedpre1203	1203	3.0	3.5	7.501393115864374e-05	0.9904517981910926	post1203R1	1203	AGA41ATA	R41I	0.4984085615900095	0.995190935787767	0.5008170228112884	-0.9976444944617863	-0.9906897450172257	True
51	ATA	ATA	248478.0	248478.5	0.997300833631011	0.997300833631011	I	I	mergedpre1203	1203	46411.0	46411.5	0.994866133630576	0.994866133630576	post1203R1	1203	ATA51ATA	I51I	0.9975587105531932	0.9975587105531932	1.0	0.0	0.003526342342983293	True
57	ATC	ATA	63.0	63.5	0.00025491975045965844	0.9952287854579323	I	I	mergedpre1203	1203	10.0	10.5	0.00022509968700424473	0.9946726407408996	post1203R1	1203	ATC57ATA	I57I	0.8830217611556435	0.9994411890761612	0.8835154792568328	-0.1786726837647538	-0.17786626467724845	True
66	GTA	ATA	463.0	463.5	0.0018619318295940708	0.9911081205937293	V	I	mergedpre1203	1203	10.0	10.5	0.00022514795437001458	0.9965798953598078	post1203R1	1203	GTA66ATA	V66I	0.12092169583840254	1.0055208656375458	0.12025776885468478	-3.0557979973486886	-3.063741016773632	True
67	ACA	ATA	69.0	69.5	0.0002789920958929955	0.9914355447972992	T	I	mergedpre1203	1203	3.0	3.5	7.502197071999657e-05	0.9917368657964118	post1203R1	1203	ACA67ATA	T67I	0.26890357047523833	1.0003039239420997	0.26882186907306704	-1.8952775865329996	-1.8957159894798723	True
74	ACA	ATA	31.0	31.5	0.00012645574651042355	0.9882115142975283	T	I	mergedpre1203	1203	6.0	6.5	0.00013936833980145372	0.9817427474860095	post1203R1	1203	ACA74ATA	T74I	1.102111557974677	0.993454066545544	1.1093734427067763	0.1497450943096056	0.15921992479088765	True
77	AGA	ATA	38.0	38.5	0.00015459363957597173	0.9946775618374558	R	I	mergedpre1203	1203	4.0	4.5	9.646095474909434e-05	0.9976742192021607	post1203R1	1203	AGA77ATA	R77I	0.6239645758627131	1.0030126922328169	0.6220904089196511	-0.6848038312169485	-0.6891436933041183	True
87	ATA	ATA	247682.0	247682.5	0.9940301801982582	0.9940301801982582	I	I	mergedpre1203	1203	46442.0	46442.5	0.9953812850958035	0.9953812850958035	post1203R1	1203	ATA87ATA	I87I	1.0013592191911878	1.0013592191911878	1.0	0.0	-0.001959607320158538	True
91	AAA	ATA	25.0	25.5	0.00010286779269921054	0.9772662178134744	K	I	mergedpre1203	1203	0.0	0.5	1.076194575979337e-05	0.9874623331898407	post1203R1	1203	AAA91ATA	K91I	0.10461919593493876	1.0104333038331959	0.10353894268731416	-3.2717546039262504	-3.286728700107314	True
93	AGA	ATA	93.0	93.5	0.00037529100104358995	0.9987175885044554	R	I	mergedpre1203	1203	9.0	9.5	0.00020360924171631875	0.998510437652707	post1203R1	1203	AGA93ATA	R93I	0.5425369677134081	0.9997925831545046	0.5426495223655468	-0.8819073804577583	-0.8816081101654422	True
102	CTA	ATA	53.0	53.5	0.00021640468890309116	0.994019545186108	L	I	mergedpre1203	1203	5.0	5.5	0.0001185140493018445	0.9914993104637132	post1203R1	1203	CTA102ATA	L102I	0.5476500990000113	0.9974646024471049	0.5490421390959114	-0.8650112142695141	-0.861348763945058	True
106	CTA	ATA	36.0	36.5	0.00014652279332658927	0.9904960900492958	L	I	mergedpre1203	1203	4.0	4.5	9.644855005679748e-05	0.9923376985232656	post1203R1	1203	CTA106ATA	L106I	0.6582494632205126	1.0018592788931435	0.6570278651785789	-0.6059735369691992	-0.6086534188553475	True
15	AGG	ATC	19.0	19.5	7.82610789594086e-05	0.9813076422946951	R	I	mergedpre1203	1203	5.0	5.5	0.00011787903467786875	0.9907947190192464	post1203R1	1203	AGG15ATC	R15I	1.5062280797202996	1.0096677905232314	1.4918056155279946	0.5770595625477718	0.5631788792775473	True
16	ATG	ATC	509.0	509.5	0.0020447066377718916	0.9900614013965808	M	I	mergedpre1203	1203	48.0	48.5	0.0010394787603412062	0.9950169317158901	post1203R1	1203	ATG16ATC	M16I	0.5083755004942527	1.0050052757458467	0.5058436137232921	-0.9832366636796076	-0.9904397384891771	True
17	AAG	ATC	43.0	43.5	0.00017457469991211068	0.9803934552546985	K	I	mergedpre1203	1203	44.0	44.5	0.0009537485533027562	0.9539950276479918	post1203R1	1203	AAG17ATC	K17I	5.463269040605077	0.9730736395013484	5.614445627573191	2.489143577419205	2.528522684028486	True
18	ATT	ATC	32.0	32.5	0.0001304246627017569	0.9826174022617643	I	I	mergedpre1203	1203	4.0	4.5	9.644648291825625e-05	0.9938167088173518	post1203R1	1203	ATT18ATC	I18I	0.739480408999034	1.0113974233814802	0.7311472146395965	-0.4517661764697284	-0.4681161846674011	True
19	AAA	ATC	19.0	19.5	7.912869165780696e-05	0.9670682616846701	K	I	mergedpre1203	1203	7.0	7.5	0.00016169368747844085	0.9790337185236289	post1203R1	1203	AAA19ATC	K19I	2.0434267784647226	1.0123729185550092	2.0184526284853295	1.013249728284233	0.9955089079681163	True
23	AGT	ATC	600.0	600.5	0.002410088256187766	0.984839120087012	S	I	mergedpre1203	1203	28.0	28.5	0.0006108277251489563	0.9522161258519439	post1203R1	1203	AGT23ATC	S23I	0.2534462062045614	0.9668747985638652	0.2621292917976706	-1.9316495173751185	-1.883050508482197	True
26	AAG	ATC	168.0	168.5	0.00067625327591535	0.9871953348557393	K	I	mergedpre1203	1203	93.0	93.5	0.0020039435895237686	0.9871726177718719	post1203R1	1203	AAG26ATC	K26I	2.9633033375125746	0.9999769882584882	2.963371529852223	1.5672395141403799	1.5672727134477296	True
27	CAT	ATC	716.0	716.5	0.0028754544943775133	0.9884480170801596	H	I	mergedpre1203	1203	280.0	280.5	0.006011830768571306	0.9877727292211411	post1203R1	1203	CAT27ATC	H27I	2.090741056875172	0.9993168200579599	2.092170385718025	1.0650003490134523	1.065986306159303	True
29	ATG	ATC	229.0	229.5	0.0009209581174733243	0.988188060048877	M	I	mergedpre1203	1203	29.0	29.5	0.0006322602769085687	0.9882442453598526	post1203R1	1203	ATG29ATC	M29I	0.686524462853092	1.0000568569012793	0.6864854314186881	-0.5426989910379754	-0.5427810158756744	True
30	TAT	ATC	45.0	45.5	0.00018378566148700778	0.9871572195451002	Y	I	mergedpre1203	1203	6.0	6.5	0.0001399203530298138	0.9797330750188354	post1203R1	1203	TAT30ATC	Y30I	0.7613235542844842	0.9924792683685321	0.767092652258592	-0.38252725264655907	-0.3716361242623578	True
31	GTT	ATC	28.0	28.5	0.00011439535033074304	0.9856724841050671	V	I	mergedpre1203	1203	0.0	0.5	1.071627587980625e-05	0.9909447468815638	post1203R1	1203	GTT31ATC	V31I	0.09367754763478632	1.0053488992150201	0.09317914179637544	-3.423849146855881	-3.4315454122543647	True
39	TTT	ATC	128.0	128.5	0.0005157804741969278	0.9749555465466792	F	I	mergedpre1203	1203	14.0	14.5	0.00031077200051438125	0.9911805049509195	post1203R1	1203	TTT39ATC	F39I	0.6025276567482599	1.0166417417303892	0.5926646841420453	-0.7547120025094183	-0.7785233744413976	True
40	TAT	ATC	332.0	332.5	0.0013345267146159774	0.9831568680965836	Y	I	mergedpre1203	1203	11.0	11.5	0.00024647434523554376	0.9885014359809678	post1203R1	1203	TAT40ATC	Y40I	0.18469045432819908	1.0054361293276945	0.18369188150389637	-2.4446402287695594	-2.4524616656301976	True
42	CAT	ATC	273.0	273.5	0.001098336231441732	0.9756699449426335	H	I	mergedpre1203	1203	13.0	13.5	0.0002893766612363886	0.9876854154162736	post1203R1	1203	CAT42ATC	H42I	0.2634681921186722	1.0123150974732	0.2602630275655325	-1.9419577149023812	-1.9596161341894531	True
43	CAC	ATC	13.0	13.5	5.4299952940040784e-05	0.9864069117806764	H	I	mergedpre1203	1203	85.0	85.5	0.0018368136117556072	0.9683230213972673	post1203R1	1203	CAC43ATC	H43I	33.82716765489388	0.9816669062559955	34.45890600907407	5.106804994931449	5.1334995094872315	True
44	TAT	ATC	178.0	178.5	0.0007169509701933157	0.9565350984652831	Y	I	mergedpre1203	1203	2.0	2.5	5.360550635761305e-05	0.979361880052319	post1203R1	1203	TAT44ATC	Y44I	0.0747687200188307	1.0238640292694543	0.07302602482497558	-3.7754454902357035	-3.809469626156088	True
46	AGC	ATC	19.0	19.5	7.831797096210616e-05	0.9882422635901761	S	I	mergedpre1203	1203	24.0	24.5	0.0005254128243619988	0.9866073343341196	post1203R1	1203	AGC46ATC	S46I	6.708713439680628	0.998345618967846	6.719830599964498	2.748424864600529	2.750813608402856	True
48	CAT	ATC	473.0	473.5	0.001902271074632502	0.9943775536030661	H	I	mergedpre1203	1203	18.0	18.5	0.0003967488043921165	0.9972013124879366	post1203R1	1203	CAT48ATC	H48I	0.20856586092429755	1.0028397250869538	0.20797526833733407	-2.2655161163694544	-2.269607167684668	True
49	CCA	ATC	123.0	123.5	0.0004964544709041501	0.9881956392404045	P	I	mergedpre1203	1203	3.0	3.5	7.509118214975328e-05	0.9891117785882858	post1203R1	1203	CCA49ATC	P49I	0.15125492175142694	1.00092708296971	0.15111482576998492	-2.726282885638312	-2.727619764038314	True
50	AAA	ATC	16.0	16.5	6.629860893464162e-05	0.9879115536375837	K	I	mergedpre1203	1203	129.0	129.5	0.0027771225150650856	0.9921618665694495	post1203R1	1203	AAA50ATC	K50I	41.88809629177625	1.0043023213122833	41.70865226821609	5.382274790059241	5.3760811663841155	True
55	GTA	ATC	114.0	114.5	0.0004596326150486528	0.9938802626930858	V	I	mergedpre1203	1203	182.0	182.5	0.00391253081787973	0.9847036123914674	post1203R1	1203	GTA55ATC	V55I	8.512300236713147	0.9907668452165931	8.591628068511174	3.102931540421945	3.1163140439171158	True
57	ATC	ATC	247909.0	247909.5	0.9952287854579323	0.9952287854579323	I	I	mergedpre1203	1203	46397.0	46397.5	0.9946726407408996	0.9946726407408996	post1203R1	1203	ATC57ATC	I57I	0.9994411890761612	0.9994411890761612	1.0	0.0	0.0008064190875053502	True
59	CTA	ATC	595.0	595.5	0.0023921619037672033	0.9730394716756783	L	I	mergedpre1203	1203	15.0	15.5	0.0003323897752616229	0.9913256990907531	post1203R1	1203	CTA59ATC	L59I	0.13894953127468995	1.0187928937595758	0.13638643548242158	-2.874227928790418	-2.9010887305257893	True
64	TTG	ATC	137.0	137.5	0.0005518675196866195	0.9969757659921173	L	I	mergedpre1203	1203	6.0	6.5	0.00013931755829903978	0.9984246399176955	post1203R1	1203	TTG64ATC	L64I	0.25244746851228334	1.0014532689509623	0.25208112683752676	-1.9880399863583462	-1.9901350882621731	True
67	ACA	ATC	209.0	209.5	0.0008409905624400367	0.9914355447972992	T	I	mergedpre1203	1203	12.0	12.5	0.00026793560971427344	0.9917368657964118	post1203R1	1203	ACA67ATC	T67I	0.3185952633486032	1.0003039239420997	0.31849846403985954	-1.6506416797917232	-1.6510800827385959	True
72	CTG	ATC	222.0	222.5	0.0008932119903171806	0.9856624421419424	L	I	mergedpre1203	1203	5.0	5.5	0.00011790683216498382	0.989334791090531	post1203R1	1203	CTG72ATC	L72I	0.1320031901084478	1.0037257673535862	0.13151320251196316	-2.926720457024252	-2.9320856146389978	True
74	ACA	ATC	624.0	624.5	0.002507035355420937	0.9882115142975283	T	I	mergedpre1203	1203	337.0	337.5	0.0072364330281524045	0.9817427474860095	post1203R1	1203	ACA74ATC	T74I	2.8864503296713147	0.993454066545544	2.9054693386158563	1.5387712299986658	1.548246060479948	True
75	GGA	ATC	192.0	192.5	0.000772943368346664	0.9930635861360059	G	I	mergedpre1203	1203	7.0	7.5	0.00016077859715314698	0.9913715486194478	post1203R1	1203	GGA75ATC	G75I	0.20800824968206208	0.9982961438318952	0.20836327072609523	-2.2628271061931042	-2.2603668648045523	True
76	GAA	ATC	764.0	764.5	0.0030692087503563013	0.9895116967164084	E	I	mergedpre1203	1203	36.0	36.5	0.0007824893881576126	0.9922930154782832	post1203R1	1203	GAA76ATC	E76I	0.2549482462106151	1.002810799277163	0.25423364646091223	-1.9757731189502707	-1.9798225567123406	True
78	GAC	ATC	269.0	269.5	0.0010819816926288743	0.9837220973181308	D	I	mergedpre1203	1203	11.0	11.5	0.0002465430378389967	0.9934934076535534	post1203R1	1203	GAC78ATC	D78I	0.22786248558418293	1.0099329987219579	0.22562138861938028	-2.148024255020997	-2.1622838394654957	True
79	TGG	ATC	204.0	204.5	0.0008207313940794966	0.9944756148462082	W	I	mergedpre1203	1203	40.0	40.5	0.0008681299837091657	0.9910936294263911	post1203R1	1203	TGG79ATC	W79I	1.0577516468500998	0.996599227402534	1.0613610945765521	0.08591557116931614	0.09083021046084507	True
81	TTG	ATC	63.0	63.5	0.00025508359511203595	0.9671303698109569	L	I	mergedpre1203	1203	409.0	409.5	0.00877869959482925	0.9857975861255815	post1203R1	1203	TTG81ATC	L81I	34.4149908620095	1.019301654562118	33.76330324588146	5.077384152466921	5.04980308316332	True
82	GGT	ATC	368.0	368.5	0.0014792008702598336	0.9886219949341886	G	I	mergedpre1203	1203	20.0	20.5	0.0004393673110720562	0.990323202880535	post1203R1	1203	GGT82ATC	G82I	0.29703018697851213	1.00172078707035	0.29651993930086223	-1.753798973713844	-1.756279411145877	True
85	GTC	ATC	34.0	34.5	0.0001384596861580447	0.9870028494602079	V	I	mergedpre1203	1203	4.0	4.5	9.644648291825625e-05	0.9903875005358138	post1203R1	1203	GTC85ATC	V85I	0.6965672506881714	1.0034292211795102	0.6941867308482118	-0.5266043061000021	-0.5315431631048882	True
89	TGG	ATC	796.0	796.5	0.003197125998474692	0.9823325171597158	W	I	mergedpre1203	1203	28.0	28.5	0.0006108277251489563	0.9942667924043036	post1203R1	1203	TGG89ATC	W89I	0.19105525570164403	1.0121489160097175	0.1887620019935977	-2.4053597171190044	-2.422781284407527	True
95	AGC	ATC	185.0	185.5	0.0007447884880994444	0.9893742170687052	S	I	mergedpre1203	1203	12.0	12.5	0.00026790689699515626	0.977549402031806	post1203R1	1203	AGC95ATC	S95I	0.3597086975374749	0.988048187598891	0.3640598728404354	-1.4577523610931706	-1.4404056706824233	True
96	ACA	ATC	82.0	82.5	0.0003312348434965552	0.9977977901617229	T	I	mergedpre1203	1203	5.0	5.5	0.00011787903467786875	0.9979960564104763	post1203R1	1203	ACA96ATC	T96I	0.3558775201108777	1.0001987038362965	0.355806819930777	-1.490833931145653	-1.491120571707537	True
102	CTA	ATC	75.0	75.5	0.00030539353293800714	0.994019545186108	L	I	mergedpre1203	1203	30.0	30.5	0.0006572142734011377	0.9914993104637132	post1203R1	1203	CTA102ATC	L102I	2.152024199983789	0.9974646024471049	2.157494305767016	1.1093567517321428	1.1130192020565988	True
103	GCA	ATC	676.0	676.5	0.00271507922492816	0.9852767655038449	A	I	mergedpre1203	1203	103.0	103.5	0.002218269107119894	0.991094774743881	post1203R1	1203	GCA103ATC	A103I	0.8170181874448207	1.005904949191673	0.8122220574631448	-0.30005388791496257	-0.3085478751573377	True
105	CAA	ATC	250.0	250.5	0.0010055031730549233	0.9909825833202879	Q	I	mergedpre1203	1203	66.0	66.5	0.0014252646920142312	0.9934094903339191	post1203R1	1203	CAA105ATC	Q105I	1.4174641415441653	1.0024489905821552	1.4140012657611607	0.4997834115946471	0.49625458429745817	True
106	CTA	ATC	195.0	195.5	0.0007848001669958412	0.9904960900492958	L	I	mergedpre1203	1203	6.0	6.5	0.00013931457230426304	0.9923376985232656	post1203R1	1203	CTA106ATC	L106I	0.17751598198245705	1.0018592788931435	0.17718654278331097	-2.4966590586977544	-2.4993389405839026	True
107	ATT	ATC	39.0	39.5	0.00015859632217136432	0.9912932626676303	I	I	mergedpre1203	1203	3.0	3.5	7.501393115864374e-05	0.995188392129967	post1203R1	1203	ATT107ATC	I107I	0.4729865745410585	1.00392934120409	0.47113532310328654	-1.085786593585144	-1.09144432633825	True
110	TAT	ATC	30.0	30.5	0.00012239852961241804	0.9948090984244701	Y	I	mergedpre1203	1203	4.0	4.5	9.644648291825625e-05	0.9914162630202752	post1203R1	1203	TAT110ATC	Y110I	0.7879709276219213	0.9965894608226158	0.7906675302099881	-0.3388569151682002	-0.3339281375299128	True
112	TTT	ATC	298.0	298.5	0.0011981167290811227	0.9797283465989138	F	I	mergedpre1203	1203	69.0	69.5	0.0014895623472930687	0.9822431308671611	post1203R1	1203	TTT112ATC	F112I	1.2432531080969595	1.0025668179112885	1.2400700740197128	0.31042164688983176	0.30672325593843375	True
113	GAC	ATC	100.0	100.5	0.0004032872930393817	0.9719364210560107	D	I	mergedpre1203	1203	2.0	2.5	5.358137939903125e-05	0.9850507951476702	post1203R1	1203	GAC113ATC	D113I	0.13286156128355606	1.0134930370007236	0.13109272233062338	-2.9313404989459593	-2.9506766760398353	True
15	AGG	ATG	179.0	179.5	0.0007204032652930175	0.9813076422946951	R	M	mergedpre1203	1203	6.0	6.5	0.00013931158643748124	0.9907947190192464	post1203R1	1203	AGG15ATG	R15M	0.19338000415755682	1.0096677905232314	0.19152834820782305	-2.3843701529092365	-2.3982508361794608	True
16	ATG	ATG	246703.0	246703.5	0.9900614013965808	0.9900614013965808	M	M	mergedpre1203	1203	46425.0	46425.5	0.9950169317158901	0.9950169317158901	post1203R1	1203	ATG16ATG	M16M	1.0050052757458467	1.0050052757458467	1.0	0.0	-0.007203074809569523	True
29	ATG	ATG	246253.0	246253.5	0.988188060048877	0.988188060048877	M	M	mergedpre1203	1203	46109.0	46109.5	0.9882442453598526	0.9882442453598526	post1203R1	1203	ATG29ATG	M29M	1.0000568569012793	1.0000568569012793	1.0	0.0	-8.202483769903908e-05	True
34	AAG	ATG	49.0	49.5	0.00019867390187516053	0.9686637072951452	K	M	mergedpre1203	1203	14.0	14.5	0.00031077200051438125	0.9691907068455571	post1203R1	1203	AAG34ATG	K34M	1.5642316257001843	1.0005440479977137	1.563381071358648	0.6446694755552361	0.643884793639892	True
36	AGG	ATG	46.0	46.5	0.00018771572169630423	0.9780978140201441	R	M	mergedpre1203	1203	8.0	8.5	0.00018294520253110067	0.9882161766604968	post1203R1	1203	AGG36ATG	R36M	0.9745864697847656	1.0103449394276474	0.9646076619504437	-0.051985825307968934	-0.06683374941628559	True
51	ATA	ATG	21.0	21.5	8.629305120188158e-05	0.997300833631011	I	M	mergedpre1203	1203	3.0	3.5	7.502518702707337e-05	0.994866133630576	post1203R1	1203	ATA51ATG	I51M	0.8694232731619702	0.9975587105531932	0.8715509813751554	-0.1983430376208519	-0.1948166952778686	True
72	CTG	ATG	35.0	35.5	0.0001425124748595951	0.9856624421419424	L	M	mergedpre1203	1203	9.0	9.5	0.00020365725555769932	0.989334791090531	post1203R1	1203	CTG72ATG	L72M	1.4290486201881256	1.0037257673535862	1.4237440809713808	0.509689844131114	0.5043246865163683	True
87	ATA	ATG	62.0	62.5	0.0002508327647790665	0.9940301801982582	I	M	mergedpre1203	1203	10.0	10.5	0.00022504179347593124	0.9953812850958035	post1203R1	1203	ATA87ATG	I87M	0.8971786188863646	1.0013592191911878	0.895960811756473	-0.1584924629627448	-0.16045207028290334	True
90	AGG	ATG	579.0	579.5	0.002337475848771968	0.9873203531827184	R	M	mergedpre1203	1203	12.0	12.5	0.0002690602264410866	0.9944358345171983	post1203R1	1203	AGG90ATG	R90M	0.11510716852216543	1.0072068617967234	0.1142835428233973	-3.129310428837151	-3.139670445686606	True
92	GGG	ATG	49.0	49.5	0.00019876165466065966	0.9251551947061138	G	M	mergedpre1203	1203	4.0	4.5	9.644855005679748e-05	0.9820069871616264	post1203R1	1203	GGG92ATG	G92M	0.4852472687524234	1.0614510871049825	0.45715462035645377	-1.1292458939508878	-1.21528378566809	True
109	CTG	ATG	94.0	94.5	0.00037920435302520803	0.9942477307929986	L	M	mergedpre1203	1203	10.0	10.5	0.00022504179347593124	0.9955741780616401	post1203R1	1203	CTG109ATG	L109M	0.5934578326451103	1.0013341214946334	0.5926671426709101	-0.7547060178436549	-0.7566294655365525	True
112	TTT	ATG	16.0	16.5	6.622755788890628e-05	0.9797283465989138	F	M	mergedpre1203	1203	1.0	1.5	3.214882763941875e-05	0.9822431308671611	post1203R1	1203	TTT112ATG	F112M	0.4854297616310561	1.0025668179112885	0.48418694191613376	-1.046363923206168	-1.050062314157566	True
114	TGT	ATG	1.0	1.5	6.020082996877584e-06	0.9796340592215631	C	M	mergedpre1203	1203	32.0	32.5	0.0006965579321874063	0.9785138668609885	post1203R1	1203	TGT114ATG	C114M	115.70570248760484	0.9988565195850124	115.83816115619513	6.855966795790055	6.857617433229864	True
115	TTT	ATG	515.0	515.5	0.002069018109427177	0.9931708354739276	F	M	mergedpre1203	1203	147.0	147.5	0.003161301384542844	0.9892730078443139	post1203R1	1203	TTT115ATG	F115M	1.5279234967247692	0.9960753704293445	1.5339436573621723	0.6172454927906552	0.6229186762775974	True
18	ATT	ATT	244854.0	244854.5	0.9826174022617643	0.9826174022617643	I	I	mergedpre1203	1203	46369.0	46369.5	0.9938167088173518	0.9938167088173518	post1203R1	1203	ATT18ATT	I18I	1.0113974233814802	1.0113974233814802	1.0	0.0	-0.016350008197672742	True
23	AGT	ATT	62.0	62.5	0.0002508418251652546	0.984839120087012	S	I	mergedpre1203	1203	8.0	8.5	0.00018217668995670625	0.9522161258519439	post1203R1	1203	AGT23ATT	S23I	0.7262612199408461	0.9668747985638652	0.751142982544988	-0.41284053924597386	-0.3642415303530522	True
29	ATG	ATT	24.0	24.5	9.831579031850303e-05	0.988188060048877	M	I	mergedpre1203	1203	7.0	7.5	0.00016074413819709373	0.9882442453598526	post1203R1	1203	ATG29ATT	M29I	1.6349778369918844	1.0000568569012793	1.6348848825035167	0.7091890545073014	0.7091070296696024	True
39	TTT	ATT	22.0	22.5	9.031175618234144e-05	0.9749555465466792	F	I	mergedpre1203	1203	5.0	5.5	0.00011787903467786875	0.9911805049509195	post1203R1	1203	TTT39ATT	F39I	1.305245736112897	1.0166417417303892	1.2838797410494727	0.36051007386450995	0.33669870193253054	True
87	ATA	ATT	132.0	132.5	0.000531765461331621	0.9940301801982582	I	I	mergedpre1203	1203	10.0	10.5	0.00022504179347593124	0.9953812850958035	post1203R1	1203	ATA87ATT	I87I	0.4231974617388512	1.0013592191911878	0.42262302441343064	-1.2425567277512195	-1.244516335071378	True
107	ATT	ATT	246891.0	246891.5	0.9912932626676303	0.9912932626676303	I	I	mergedpre1203	1203	46433.0	46433.5	0.995188392129967	0.995188392129967	post1203R1	1203	ATT107ATT	I107I	1.00392934120409	1.00392934120409	1.0	0.0	-0.005657732753105888	True
115	TTT	ATT	28.0	28.5	0.00011438800410994092	0.9931708354739276	F	I	mergedpre1203	1203	1.0	1.5	3.214882763941875e-05	0.9892730078443139	post1203R1	1203	TTT115ATT	F115I	0.2810506913689986	0.9960753704293445	0.2821580572239785	-1.8254245475340256	-1.8197513640470833	True
12	CAA	CAA	247661.0	247661.5	0.9939100004414497	0.9939100004414497	Q	Q	mergedpre1203	1203	46419.0	46419.5	0.9948883364053325	0.9948883364053325	post1203R1	1203	CAA12CAA	Q12Q	1.000984330536415	1.000984330536415	1.0	0.0	-0.0014193903234106355	True
19	AAA	CAA	183.0	183.5	0.0007446212779080809	0.9670682616846701	K	Q	mergedpre1203	1203	30.0	30.5	0.0006575543290789928	0.9790337185236289	post1203R1	1203	AAA19CAA	K19Q	0.8830721718378883	1.0123729185550092	0.8722795282773113	-0.19713756374236394	-0.21487838405848061	True
27	CAT	CAA	215.0	215.5	0.0008648436057757908	0.9884480170801596	H	Q	mergedpre1203	1203	26.0	26.5	0.0005679626216297313	0.9877727292211411	post1203R1	1203	CAT27CAA	H27Q	0.6567229240485066	0.9993168200579599	0.6571718907027073	-0.6056573218590935	-0.604671364713243	True
49	CCA	CAA	569.0	569.5	0.002289318390120757	0.9881956392404045	P	Q	mergedpre1203	1203	139.0	139.5	0.002992919974254452	0.9891117785882858	post1203R1	1203	CCA49CAA	P49Q	1.307341078973546	1.00092708296971	1.3061301879201013	0.3852987040098369	0.3839618256098348	True
56	CAC	CAA	17.0	17.5	7.025967977645377e-05	0.9963324447156691	H	Q	mergedpre1203	1203	5.0	5.5	0.00011792958531669454	0.9960868819417642	post1203R1	1203	CAC56CAA	H56Q	1.6784816795623434	0.9997535332958318	1.6788954713958213	0.7475124103861389	0.7478680305040462	True
58	CCA	CAA	55.0	55.5	0.00022288082502048095	0.9844364930204167	P	Q	mergedpre1203	1203	7.0	7.5	0.0001608303132974503	0.9915188814787811	post1203R1	1203	CCA58CAA	P58Q	0.7215978013481927	1.0071943578977192	0.7164434507500201	-0.48107525856760924	-0.49141736506940475	True
88	GAA	CAA	36.0	36.5	0.00014648868625735453	0.9903217132353531	E	Q	mergedpre1203	1203	3.0	3.5	7.501393115864374e-05	0.9960885593038707	post1203R1	1203	GAA88CAA	E88Q	0.5120800320842364	1.0058232047136253	0.5091153491830944	-0.9739355332013261	-0.9823122756231867	True
97	CAA	CAA	247078.0	247078.5	0.9920839188917888	0.9920839188917888	Q	Q	mergedpre1203	1203	46419.0	46419.5	0.9948883364053325	0.9948883364053325	post1203R1	1203	CAA97CAA	Q97Q	1.0028267946492635	1.0028267946492635	1.0	0.0	-0.004072449341107589	True
102	CTA	CAA	41.0	41.5	0.0001678653194295006	0.994019545186108	L	Q	mergedpre1203	1203	6.0	6.5	0.00014006205826581623	0.9914993104637132	post1203R1	1203	CTA102CAA	L102Q	0.8343716185202801	0.9974646024471049	0.8364924594549975	-0.2575755597114971	-0.25391310938704104	True
105	CAA	CAA	246882.0	246882.5	0.9909825833202879	0.9909825833202879	Q	Q	mergedpre1203	1203	46350.0	46350.5	0.9934094903339191	0.9934094903339191	post1203R1	1203	CAA105CAA	Q105Q	1.0024489905821552	1.0024489905821552	1.0	0.0	-0.0035288272971889653	True
106	CTA	CAA	21.0	21.5	8.630794675401833e-05	0.9904960900492958	L	Q	mergedpre1203	1203	4.0	4.5	9.644855005679748e-05	0.9923376985232656	post1203R1	1203	CTA106CAA	L106Q	1.1174932747697073	1.0018592788931435	1.115419399024099	0.15758626720872007	0.15490638532257175	True
14	GAC	CAC	296.0	296.5	0.0011898646804822063	0.9896644300688636	D	H	mergedpre1203	1203	16.0	16.5	0.00035363710403360624	0.9824574563847571	post1203R1	1203	GAC14CAC	D14H	0.2972078336591105	0.9927177602173648	0.29938804922159756	-1.7399114609086863	-1.729366969159846	True
19	AAA	CAC	646.0	646.5	0.0026234204695780613	0.9670682616846701	K	H	mergedpre1203	1203	27.0	27.5	0.0005928768540876164	0.9790337185236289	post1203R1	1203	AAA19CAC	K19H	0.22599383551465996	1.0123729185550092	0.22323180655328856	-2.163385494747632	-2.1811263150637488	True
20	ACA	CAC	27.0	27.5	0.00011038147838931347	0.9872017693147518	T	H	mergedpre1203	1203	8.0	8.5	0.00018217668995670625	0.9927879463328904	post1203R1	1203	ACA20CAC	T20H	1.6504280665110533	1.0056585970485203	1.6411415080175809	0.7146996411145006	0.7065590217959773	True
22	AAA	CAC	261.0	261.5	0.0010496485784587226	0.9881447912945398	K	H	mergedpre1203	1203	0.0	0.5	1.071627587980625e-05	0.9947383085430151	post1203R1	1203	AAA22CAC	K22H	0.01020939398169029	1.0066726225817952	0.010141722097802204	-6.623553542264604	-6.63314812673334	True
25	GTA	CAC	23.0	23.5	9.633990357810501e-05	0.9950005739398511	V	H	mergedpre1203	1203	48.0	48.5	0.0010521063820556206	0.9945876176840643	post1203R1	1203	GTA25CAC	V25H	10.920774704768656	0.9995849688265489	10.925309048603413	3.449602185284296	3.4502010729871797	True
27	CAT	CAC	449.0	449.5	0.0018039313262005474	0.9884480170801596	H	H	mergedpre1203	1203	69.0	69.5	0.0014895623472930687	0.9877727292211411	post1203R1	1203	CAT27CAC	H27H	0.8257311825890818	0.9993168200579599	0.8262956912315255	-0.2752699501241345	-0.27428399297828404	True
28	CAT	CAC	481.0	481.5	0.0019325009331390799	0.9928981092394816	H	H	mergedpre1203	1203	36.0	36.5	0.0007822881392258562	0.9936881135067941	post1203R1	1203	CAT28CAC	H28H	0.4048060861503118	1.000795654921649	0.4044842562610881	-1.3058445451519725	-1.3069919761426463	True
30	TAT	CAC	147.0	147.5	0.0005957886828424977	0.9871572195451002	Y	H	mergedpre1203	1203	4.0	4.5	9.686793671294802e-05	0.9797330750188354	post1203R1	1203	TAT30CAC	Y30H	0.16258774210143223	0.9924792683685321	0.16381978675352984	-2.609818473395846	-2.598927345011645	True
31	GTT	CAC	317.0	317.5	0.001274404341403892	0.9856724841050671	V	H	mergedpre1203	1203	10.0	10.5	0.00022504179347593124	0.9909447468815638	post1203R1	1203	GTT31CAC	V31H	0.17658586538399876	1.0053488992150201	0.17564635075631715	-2.5092544915719075	-2.5169507569703913	True
32	TCA	CAC	4.0	4.5	1.806061141189833e-05	0.9972166591079663	S	H	mergedpre1203	1203	30.0	30.5	0.0006536928286681813	0.9961528569591496	post1203R1	1203	TCA32CAC	S32H	36.194390863065045	0.9989332286628982	36.23304323504416	5.179234078589758	5.180773925786091	True
33	AAG	CAC	22.0	22.5	9.029617144233085e-05	0.9888293603017899	K	H	mergedpre1203	1203	4.0	4.5	9.644648291825625e-05	0.9874083758412276	post1203R1	1203	AAG33CAC	K33H	1.0681126494920485	0.9985629629159387	1.0696497758869559	0.09713850756183322	0.09921320490238093	True
36	AGG	CAC	436.0	436.5	0.0017621056456007913	0.9780978140201441	R	H	mergedpre1203	1203	14.0	14.5	0.0003120829925530541	0.9882161766604968	post1203R1	1203	AGG36CAC	R36H	0.1771079919823134	1.0103449394276474	0.17529458016847563	-2.512146703952145	-2.5269946280604616	True
38	TGG	CAC	206.0	206.5	0.0008287614330950727	0.9842013589279479	W	H	mergedpre1203	1203	7.0	7.5	0.00016074413819709373	0.9825646191435552	post1203R1	1203	TGG38CAC	W38H	0.19395706867871795	0.9983369868680373	0.19428015913463867	-2.3637895217028775	-2.36138830372208	True
40	TAT	CAC	12.0	12.5	5.017017724120216e-05	0.9831568680965836	Y	H	mergedpre1203	1203	26.0	26.5	0.0005679626216297313	0.9885014359809678	post1203R1	1203	TAT40CAC	Y40H	11.320721848343265	1.0054361293276945	11.259513675834484	3.4930726103504544	3.485251173489816	True
42	CAT	CAC	38.0	38.5	0.00015461040186656922	0.9756699449426335	H	H	mergedpre1203	1203	4.0	4.5	9.645888707879619e-05	0.9876854154162736	post1203R1	1203	CAT42CAC	H42H	0.6238835544974617	1.0123150974732	0.6162938358369967	-0.6983097335258824	-0.7159681528129545	True
43	CAC	CAC	245239.0	245239.5	0.9864069117806764	0.9864069117806764	H	H	mergedpre1203	1203	45073.0	45073.5	0.9683230213972673	0.9683230213972673	post1203R1	1203	CAC43CAC	H43H	0.9816669062559955	0.9816669062559955	1.0	0.0	0.026694514555782426	True
46	AGC	CAC	81.0	81.5	0.00032732895555957184	0.9882422635901761	S	H	mergedpre1203	1203	20.0	20.5	0.0004396311387518765	0.9866073343341196	post1203R1	1203	AGC46CAC	S46H	1.3430866145047358	0.998345618967846	1.3453122736125243	0.42794108973457545	0.4303298335369025	True
48	CAT	CAC	54.0	54.5	0.00021895200331039359	0.9943775536030661	H	H	mergedpre1203	1203	18.0	18.5	0.0003967488043921165	0.9972013124879366	post1203R1	1203	CAT48CAC	H48H	1.81203550729642	1.0028397250869538	1.8069043955546364	0.8535201743220041	0.8494291230067905	True
49	CCA	CAC	348.0	348.5	0.00140092617902912	0.9881956392404045	P	H	mergedpre1203	1203	12.0	12.5	0.000268182793391976	0.9891117785882858	post1203R1	1203	CCA49CAC	P49H	0.1914324947356141	1.00092708296971	0.19125518531044408	-2.386429232204937	-2.3877661106049395	True
50	AAA	CAC	21.0	21.5	8.638909649059363e-05	0.9879115536375837	K	H	mergedpre1203	1203	6.0	6.5	0.00013939224979091162	0.9921618665694495	post1203R1	1203	AAA50CAC	K50H	1.613539849975039	1.0043023213122833	1.6066276217172222	0.6840355851701344	0.6778419614950086	True
55	GTA	CAC	396.0	396.5	0.0015916535534217541	0.9938802626930858	V	H	mergedpre1203	1203	124.0	124.5	0.0026690963661700077	0.9847036123914674	post1203R1	1203	GTA55CAC	V55H	1.6769329986616468	0.9907668452165931	1.6925606733388923	0.7592075511156117	0.7725900546107825	True
56	CAC	CAC	248162.0	248162.5	0.9963324447156691	0.9963324447156691	H	H	mergedpre1203	1203	46455.0	46455.5	0.9960868819417642	0.9960868819417642	post1203R1	1203	CAC56CAC	H56H	0.9997535332958318	0.9997535332958318	1.0	0.0	0.00035562011790728817	True
58	CCA	CAC	1311.0	1311.5	0.0052668144507092025	0.9844364930204167	P	H	mergedpre1203	1203	41.0	41.5	0.000889927733579225	0.9915188814787811	post1203R1	1203	CCA58CAC	P58H	0.16896887898896684	1.0071943578977192	0.1677619395541984	-2.575512648744081	-2.5858547552458764	True
64	TTG	CAC	171.0	171.5	0.0006883293063727655	0.9969757659921173	L	H	mergedpre1203	1203	7.0	7.5	0.00016075102880658436	0.9984246399176955	post1203R1	1203	TTG64CAC	L64H	0.233537969861666	1.0014532689509623	0.23319906889544692	-2.10036606665171	-2.102461168555537	True
74	ACA	CAC	24.0	24.5	9.835446950810722e-05	0.9882115142975283	T	H	mergedpre1203	1203	2.0	2.5	5.360320761594374e-05	0.9817427474860095	post1203R1	1203	ACA74CAC	T74H	0.5450002209764885	0.993454066545544	0.5485912628769771	-0.8661964495594164	-0.8567216190781344	True
75	GGA	CAC	422.0	422.5	0.0016964601201374836	0.9930635861360059	G	H	mergedpre1203	1203	32.0	32.5	0.0006967072543303035	0.9913715486194478	post1203R1	1203	GGA75CAC	G75H	0.4106829545004815	0.9982961438318952	0.4113838934848546	-1.2814427843604514	-1.2789825429718993	True
76	GAA	CAC	316.0	316.5	0.0012706403786628768	0.9895116967164084	E	H	mergedpre1203	1203	10.0	10.5	0.00022509968700424473	0.9922930154782832	post1203R1	1203	GAA76CAC	E76H	0.17715452049550176	1.002810799277163	0.17665797039999634	-2.5009692531190644	-2.5050186908811343	True
78	GAC	CAC	20.0	20.5	8.23028745784487e-05	0.9837220973181308	D	H	mergedpre1203	1203	8.0	8.5	0.00018222746275056275	0.9934934076535534	post1203R1	1203	GAC78CAC	D78H	2.2141081181419593	1.0099329987219579	2.1923316902644547	1.1324660883067506	1.118206503862252	True
79	TGG	CAC	18.0	18.5	7.424709432993001e-05	0.9944756148462082	W	H	mergedpre1203	1203	0.0	0.5	1.0717654119866245e-05	0.9910936294263911	post1203R1	1203	TGG79CAC	W79H	0.14435115901290985	0.996599227402534	0.1448437396335702	-2.7874307644025094	-2.7825161251109805	True
82	GGT	CAC	379.0	379.5	0.001523356120118336	0.9886219949341886	G	H	mergedpre1203	1203	222.0	222.5	0.0047687427665137816	0.990323202880535	post1203R1	1203	GGT82CAC	G82H	3.130418884681633	1.00172078707035	3.1250413539254893	1.643875281201436	1.6413948437694028	True
83	CAG	CAC	466.0	466.5	0.001872621589942035	0.9853582266895743	Q	H	mergedpre1203	1203	13.0	13.5	0.00028933944875476875	0.9874083758412276	post1203R1	1203	CAG83CAC	Q83H	0.1545103668081307	1.002080613015777	0.15418955800684475	-2.697223028219576	-2.7002215999463637	True
85	GTC	CAC	264.0	264.5	0.0010615242605450095	0.9870028494602079	V	H	mergedpre1203	1203	8.0	8.5	0.00018217668995670625	0.9903875005358138	post1203R1	1203	GTC85CAC	V85H	0.17161801828549147	1.0034292211795102	0.17103151339738548	-2.547665921627832	-2.5526047786327184	True
86	TCC	CAC	332.0	332.5	0.0013417050347229228	0.9886792376694281	S	H	mergedpre1203	1203	6.0	6.5	0.00014030694843180004	0.9932113022643383	post1203R1	1203	TCC86CAC	S86H	0.10457361700276768	1.0045839584996175	0.10409644322705706	-3.264007319490659	-3.2706054624063636	True
88	GAA	CAC	1803.0	1803.5	0.007238146456579148	0.9903217132353531	E	H	mergedpre1203	1203	82.0	82.5	0.0017681855201680313	0.9960885593038707	post1203R1	1203	GAA88CAC	E88H	0.24428706033722633	1.0058232047136253	0.2428727625216988	-2.0417273899206676	-2.050104132342528	True
96	ACA	CAC	243.0	243.5	0.0009776446592898325	0.9977977901617229	T	H	mergedpre1203	1203	8.0	8.5	0.00018217668995670625	0.9979960564104763	post1203R1	1203	ACA96CAC	T96H	0.18634243866175323	1.0001987038362965	0.18630541906026313	-2.424258456369137	-2.424545096931021	True
97	CAA	CAC	394.0	394.5	0.0015840192732383056	0.9920839188917888	Q	H	mergedpre1203	1203	10.0	10.5	0.00022504179347593124	0.9948883364053325	post1203R1	1203	CAA97CAC	Q97H	0.14207011068486863	1.0028267946492635	0.14166963970538635	-2.8193974780531597	-2.8234699273942674	True
99	GAC	CAC	42.0	42.5	0.00017056901824486487	0.9635604376199	D	H	mergedpre1203	1203	7.0	7.5	0.00016074413819709373	0.9910304770886021	post1203R1	1203	GAC99CAC	D99H	0.942399386776872	1.0285088909799538	0.9162773360947444	-0.12614375982914705	-0.1666980251720583	True
100	CCT	CAC	189.0	189.5	0.0007605096819504365	0.9945640614026287	P	H	mergedpre1203	1203	21.0	21.5	0.00046079986283166876	0.9932594624716019	post1203R1	1203	CCT100CAC	P100H	0.6059092655466018	0.9986882705884357	0.6067050984684089	-0.7209326597252301	-0.7190389919466136	True
101	GAC	CAC	20.0	20.5	8.227611865420351e-05	0.7784625202178511	D	H	mergedpre1203	1203	4.0	4.5	9.644648291825625e-05	0.685509451755326	post1203R1	1203	GAC101CAC	D101H	1.1722293722144217	0.880594034974847	1.331180232498287	0.41270591529804673	0.5961569384990129	True
104	GAC	CAC	30.0	30.5	0.00012240540670701363	0.9945238630343698	D	H	mergedpre1203	1203	5.0	5.5	0.00011787903467786875	0.9892087101890351	post1203R1	1203	GAC104CAC	D104H	0.9630214697952102	0.9946555803808289	0.9681959150387446	-0.046629087618750495	-0.03889804251212528	True
108	CAT	CAC	123.0	123.5	0.0004956932882727397	0.9938650429868431	H	H	mergedpre1203	1203	32.0	32.5	0.0006965579321874063	0.9953598525440439	post1203R1	1203	CAT108CAC	H108H	1.4052196159737935	1.0015040367580577	1.4031092880290257	0.4886273846933234	0.48645914846622346	True
110	TAT	CAC	15.0	15.5	6.220253144237638e-05	0.9948090984244701	Y	H	mergedpre1203	1203	37.0	37.5	0.0008037206909854688	0.9914162630202752	post1203R1	1203	TAT110CAC	Y110H	12.92102865186484	0.9965894608226158	12.965247135163784	3.6965778010613795	3.701506578699667	True
111	TAC	CAC	17.0	17.5	7.022951003880682e-05	0.9941789768964977	Y	H	mergedpre1203	1203	1.0	1.5	3.214882763941875e-05	0.9969672939260148	post1203R1	1203	TAC111CAC	Y111H	0.4577680752956161	1.002804642920756	0.45648779004684964	-1.1313518227927393	-1.1353924036775915	True
112	TTT	CAC	104.0	104.5	0.0004194411999630731	0.9797283465989138	F	H	mergedpre1203	1203	3.0	3.5	7.501393115864374e-05	0.9822431308671611	post1203R1	1203	TTT112CAC	F112H	0.17884254375881015	1.0025668179112885	0.17838466281120718	-2.4869365145921494	-2.4906349055435473	True
113	GAC	CAC	3154.0	3154.5	0.01265840563077343	0.9719364210560107	D	H	mergedpre1203	1203	404.0	404.5	0.008669467186763256	0.9850507951476702	post1203R1	1203	GAC113CAC	D113H	0.684878288754407	1.0134930370007236	0.6757602309545202	-0.5654166456773507	-0.5847528227712268	True
114	TGT	CAC	52.0	52.5	0.00021070290489071542	0.9796340592215631	C	H	mergedpre1203	1203	0.0	0.5	1.071627587980625e-05	0.9785138668609885	post1203R1	1203	TGT114CAC	C114H	0.05085964944510103	0.9988565195850124	0.05091787303569017	-4.295684034183366	-4.294033396743557	True
115	TTT	CAC	132.0	132.5	0.0005318038787567429	0.9931708354739276	F	H	mergedpre1203	1203	8.0	8.5	0.00018217668995670625	0.9892730078443139	post1203R1	1203	TTT115CAC	F115H	0.3425636728761757	0.9960753704293445	0.3439134055975286	-1.539882742290662	-1.5342095588037197	True
12	CAA	CAG	65.0	65.5	0.0002628632428896496	0.9939100004414497	Q	Q	mergedpre1203	1203	43.0	43.5	0.0009323160015431437	0.9948883364053325	post1203R1	1203	CAA12CAG	Q12Q	3.5467720450155578	1.000984330536415	3.5432842820974897	1.8250872193142866	1.823667828990876	True
14	GAC	CAG	2.0	2.5	1.0032585838804437e-05	0.9896644300688636	D	Q	mergedpre1203	1203	123.0	123.5	0.0026469201423121435	0.9824574563847571	post1203R1	1203	GAC14CAG	D14Q	263.83229456899136	0.9927177602173648	265.76767853052496	8.054021850976179	8.06456634272502	True
15	AGG	CAG	368.0	368.5	0.001478933722899593	0.9813076422946951	R	Q	mergedpre1203	1203	14.0	14.5	0.00031077200051438125	0.9907947190192464	post1203R1	1203	AGG15CAG	R15Q	0.2101324729448204	1.0096677905232314	0.20812040843248578	-2.2645096511947744	-2.2783903344649987	True
18	ATT	CAG	256.0	256.5	0.0010293515687077124	0.9826174022617643	I	Q	mergedpre1203	1203	12.0	12.5	0.00026790689699515626	0.9938167088173518	post1203R1	1203	ATT18CAG	I18Q	0.26026763366329436	1.0113974233814802	0.257334681349219	-1.9582821907159158	-1.9746321989135887	True
19	AAA	CAG	260.0	260.5	0.0010570781629158314	0.9670682616846701	K	Q	mergedpre1203	1203	3.0	3.5	7.545705415660572e-05	0.9790337185236289	post1203R1	1203	AAA19CAG	K19Q	0.07138266289454501	1.0123729185550092	0.07051024537127254	-3.8260232886829417	-3.8437641089990584	True
23	AGT	CAG	151.0	151.5	0.0006080405842005771	0.984839120087012	S	Q	mergedpre1203	1203	3.0	3.5	7.501393115864374e-05	0.9522161258519439	post1203R1	1203	AGT23CAG	S23Q	0.12336994126349066	0.9668747985638652	0.1275966044897815	-2.9703381572495733	-2.9217391483566515	True
24	TTA	CAG	32.0	32.5	0.00013046235859887442	0.983262682948369	L	Q	mergedpre1203	1203	1.0	1.5	3.214882763941875e-05	0.988994384671439	post1203R1	1203	TTA24CAG	L24Q	0.2464222476481896	1.0058292680302714	0.2449941113075398	-2.0291810219432267	-2.037566461212058	True
26	AAG	CAG	25.0	25.5	0.00010234100021270874	0.9871953348557393	K	Q	mergedpre1203	1203	215.0	215.5	0.004618714904196494	0.9871726177718719	post1203R1	1203	AAG26CAG	K26Q	45.130640648389324	0.9999769882584882	45.13167920692523	5.496068552552204	5.496101751859554	True
28	CAT	CAG	14.0	14.5	5.8195770572204895e-05	0.9928981092394816	H	Q	mergedpre1203	1203	62.0	62.5	0.0013395344849757812	0.9936881135067941	post1203R1	1203	CAT28CAG	H28Q	23.017729154626252	1.000795654921649	22.999429545313404	4.523526173345984	4.52237874235531	True
33	AAG	CAG	1208.0	1208.5	0.00484990769724697	0.9888293603017899	K	Q	mergedpre1203	1203	95.0	95.5	0.002046808693042994	0.9874083758412276	post1203R1	1203	AAG33CAG	K33Q	0.4220304428071603	0.9985629629159387	0.4226377889830546	-1.2425063272806383	-1.2404316299400906	True
34	AAG	CAG	210.0	210.5	0.0008448657847418443	0.9686637072951452	K	Q	mergedpre1203	1203	13.0	13.5	0.00028933944875476875	0.9691907068455571	post1203R1	1203	AAG34CAG	K34Q	0.3424679445897774	1.0005440479977137	0.34228172690160263	-1.5467438203956538	-1.547528502310998	True
38	TGG	CAG	406.0	406.5	0.0016314359445672982	0.9842013589279479	W	Q	mergedpre1203	1203	20.0	20.5	0.0004393673110720562	0.9825646191435552	post1203R1	1203	TGG38CAG	W38Q	0.2693132467352793	0.9983369868680373	0.26976186425804316	-1.8902416833488949	-1.8878404653680978	True
39	TTT	CAG	27.0	27.5	0.00011038103533397288	0.9749555465466792	F	Q	mergedpre1203	1203	2.0	2.5	5.358137939903125e-05	0.9911805049509195	post1203R1	1203	TTT39CAG	F39Q	0.48542196797587084	1.0166417417303892	0.4774759367539362	-1.0665000670804097	-1.0903114390123891	True
40	TAT	CAG	1568.0	1568.5	0.006295353840226047	0.9831568680965836	Y	Q	mergedpre1203	1203	90.0	90.5	0.0019396459342449312	0.9885014359809678	post1203R1	1203	TAT40CAG	Y40Q	0.30810753191520124	1.0054361293276945	0.30644167533667566	-1.7063155811984179	-1.7141370180590558	True
43	CAC	CAG	371.0	371.5	0.0014942542605351965	0.9864069117806764	H	Q	mergedpre1203	1203	36.0	36.5	0.0007841368050184755	0.9683230213972673	post1203R1	1203	CAC43CAG	H43Q	0.5247679901127547	0.9816669062559955	0.5345682805119516	-0.9035538594495596	-0.8768593448937771	True
44	TAT	CAG	23.0	23.5	9.438850307867181e-05	0.9565350984652831	Y	Q	mergedpre1203	1203	260.0	260.5	0.00558569376246328	0.979361880052319	post1203R1	1203	TAT44CAG	Y44Q	59.17769198869129	1.0238640292694543	57.79838952923823	5.852957389506905	5.81893325358652	True
46	AGC	CAG	20.0	20.5	8.233427716529109e-05	0.9882422635901761	S	Q	mergedpre1203	1203	8.0	8.5	0.00018228608192150976	0.9866073343341196	post1203R1	1203	AGC46CAG	S46Q	2.2139756149866883	0.998345618967846	2.217644443890723	1.149028075979825	1.1514168197821522	True
51	ATA	CAG	272.0	272.5	0.0010937142536052433	0.997300833631011	I	Q	mergedpre1203	1203	4.0	4.5	9.646095474909434e-05	0.994866133630576	post1203R1	1203	ATA51CAG	I51Q	0.0881957553640059	0.9975587105531932	0.08841159365457017	-3.499620623198334	-3.496094280855351	True
54	GAA	CAG	414.0	414.5	0.0016642509264798583	0.9874428352893467	E	Q	mergedpre1203	1203	150.0	150.5	0.0032267747260993546	0.9834158787333033	post1203R1	1203	GAA54CAG	E54Q	1.9388751267962157	0.9959218332321349	1.946814561243073	0.9611154704392478	0.9670110511795976	True
57	ATC	CAG	125.0	125.5	0.0005038177745305061	0.9952287854579323	I	Q	mergedpre1203	1203	8.0	8.5	0.00018222355614629337	0.9946726407408996	post1203R1	1203	ATC57CAG	I57Q	0.36168544533011465	0.9994411890761612	0.36188767211449485	-1.4663861324717806	-1.4655797133842752	True
58	CCA	CAG	804.0	804.5	0.003230767995116701	0.9844364930204167	P	Q	mergedpre1203	1203	23.0	23.5	0.0005039349816653443	0.9915188814787811	post1203R1	1203	CCA58CAG	P58Q	0.15597993493405932	1.0071943578977192	0.15486577512172592	-2.6909097468718306	-2.701251853373626	True
62	GGT	CAG	147.0	147.5	0.0005923409313607377	0.9887696175284725	G	Q	mergedpre1203	1203	2.0	2.5	5.3606655802384424e-05	0.9923342482202591	post1203R1	1203	GGT62CAG	G62Q	0.09049966491297186	1.0036051175406226	0.09017457497102563	-3.4711354717467824	-3.4763272041545865	True
63	GAA	CAG	285.0	285.5	0.0011578063725987177	0.9900866631249823	E	Q	mergedpre1203	1203	10.0	10.5	0.00022666436404455574	0.9845544426215352	post1203R1	1203	GAA63CAG	E63Q	0.19577052727374736	0.99441238761263	0.19687056367404096	-2.3446806810386094	-2.3365968546212854	True
69	TAT	CAG	243.0	243.5	0.0009773111301088087	0.9968232371273876	Y	Q	mergedpre1203	1203	21.0	21.5	0.0004608097391602546	0.9981031785155496	post1203R1	1203	TAT69CAG	Y69Q	0.47150771639012284	1.001284020416549	0.47090306723757425	-1.0864979751931663	-1.088349236805854	True
71	GGT	CAG	9.0	9.5	3.8133314065974645e-05	0.9931901929144289	G	Q	mergedpre1203	1203	152.0	152.5	0.003269164808780655	0.9924648430800892	post1203R1	1203	GGT71CAG	G71Q	85.729889700241	0.9992696768055963	85.79254598648187	6.422780400706657	6.4238344192914445	True
73	CAT	CAG	165.0	165.5	0.0006642291530375941	0.9939296278310008	H	Q	mergedpre1203	1203	4.0	4.5	9.645888707879619e-05	0.9963238446368858	post1203R1	1203	CAT73CAG	H73Q	0.1452192916219936	1.002408839357279	0.14487032228796465	-2.787166016025977	-2.790637057706493	True
74	ACA	CAG	377.0	377.5	0.0015154617240534887	0.9882115142975283	T	Q	mergedpre1203	1203	65.0	65.5	0.001404404039537726	0.9817427474860095	post1203R1	1203	ACA74CAG	T74Q	0.9267169320392266	0.993454066545544	0.9328231301741237	-0.10032453300656123	-0.09084970252527917	True
75	GGA	CAG	495.0	495.5	0.0019895763065754394	0.9930635861360059	G	Q	mergedpre1203	1203	12.0	12.5	0.0002679643285885783	0.9913715486194478	post1203R1	1203	GGA75CAG	G75Q	0.13468411726806911	0.9982961438318952	0.1349139913043166	-2.8898881236311227	-2.8874278822425707	True
76	GAA	CAG	49.0	49.5	0.00019872574642594757	0.9895116967164084	E	Q	mergedpre1203	1203	0.0	0.5	1.0719032714487845e-05	0.9922930154782832	post1203R1	1203	GAA76CAG	E76Q	0.05393882225764917	1.002810799277163	0.053787636009234106	-4.216581606549092	-4.220631044311162	True
79	TGG	CAG	20.0	20.5	8.227380723046298e-05	0.9944756148462082	W	Q	mergedpre1203	1203	2.0	2.5	5.358827059933122e-05	0.9910936294263911	post1203R1	1203	TGG79CAG	W79Q	0.6513405955460567	0.996599227402534	0.653563215419768	-0.6136013085042807	-0.6086866692127518	True
82	GGT	CAG	313.0	313.5	0.0012584246209673211	0.9886219949341886	G	Q	mergedpre1203	1203	68.0	68.5	0.0014681297955334563	0.990323202880535	post1203R1	1203	GGT82CAG	G82Q	1.1666410296430307	1.00172078707035	1.1646369374593986	0.21988028092162973	0.2173998434895967	True
83	CAG	CAG	245468.0	245468.5	0.9853582266895743	0.9853582266895743	Q	Q	mergedpre1203	1203	46070.0	46070.5	0.9874083758412276	0.9874083758412276	post1203R1	1203	CAG83CAG	Q83Q	1.002080613015777	1.002080613015777	1.0	0.0	-0.0029985717267874655	True
84	GGA	CAG	150.0	150.5	0.0006039907535236138	0.9872038238032556	G	Q	mergedpre1203	1203	8.0	8.5	0.00018217668995670625	0.9834433537656994	post1203R1	1203	GGA84CAG	G84Q	0.30162165379835376	0.9961907865965625	0.3027749883421724	-1.7236820628962608	-1.7181760361234784	True
87	ATA	CAG	67.0	67.5	0.0002708993859613918	0.9940301801982582	I	Q	mergedpre1203	1203	9.0	9.5	0.00020360924171631875	0.9953812850958035	post1203R1	1203	ATA87CAG	I87Q	0.7516046630882244	1.0013592191911878	0.7505844542933416	-0.4139136846866634	-0.41587329200682194	True
88	GAA	CAG	47.0	47.5	0.00019063596156779016	0.9903217132353531	E	Q	mergedpre1203	1203	1.0	1.5	3.214882763941875e-05	0.9960885593038707	post1203R1	1203	GAA88CAG	E88Q	0.16863989026533496	1.0058232047136253	0.16766355108435738	-2.576359003988705	-2.5847357464105656	True
89	TGG	CAG	374.0	374.5	0.0015032312447316662	0.9823325171597158	W	Q	mergedpre1203	1203	6.0	6.5	0.00013931158643748124	0.9942667924043036	post1203R1	1203	TGG89CAG	W89Q	0.09267475441700855	1.0121489160097175	0.09156237086373444	-3.4491013700760953	-3.466522937364618	True
90	AGG	CAG	256.0	256.5	0.0010346204576531662	0.9873203531827184	R	Q	mergedpre1203	1203	10.0	10.5	0.00022601059021051272	0.9944358345171983	post1203R1	1203	AGG90CAG	R90Q	0.21844782648428726	1.0072068617967234	0.2168847679359584	-2.204999360433698	-2.215359377283153	True
91	AAA	CAG	101.0	101.5	0.0004094541552537204	0.9772662178134744	K	Q	mergedpre1203	1203	6.0	6.5	0.00013990529487731382	0.9874623331898407	post1203R1	1203	AAA91CAG	K91Q	0.34168732465450447	1.0104333038331959	0.3381592069048734	-1.5642254609988386	-1.5791995571799022	True
92	GGG	CAG	25.0	25.5	0.00010239236755246103	0.9251551947061138	G	Q	mergedpre1203	1203	3.0	3.5	7.50155389330647e-05	0.9820069871616264	post1203R1	1203	GGG92CAG	G92Q	0.7326282292928745	1.0614510871049825	0.6902138385773909	-0.5348846952274819	-0.6209225869446842	True
95	AGC	CAG	539.0	539.5	0.002166109915523721	0.9893742170687052	S	Q	mergedpre1203	1203	27.0	27.5	0.0005893951733893437	0.977549402031806	post1203R1	1203	AGC95CAG	S95Q	0.27209846054688325	0.988048187598891	0.2753898685934786	-1.8604526102104493	-1.843105919799702	True
97	CAA	CAG	21.0	21.5	8.632804657699257e-05	0.9920839188917888	Q	Q	mergedpre1203	1203	11.0	11.5	0.00024647434523554376	0.9948883364053325	post1203R1	1203	CAA97CAG	Q97Q	2.855090031670334	1.0028267946492635	2.8470420284979476	1.5094637905364539	1.5053913411953463	True
98	GTA	CAG	222.0	222.5	0.0008931438664097624	0.9865787572254335	V	Q	mergedpre1203	1203	6.0	6.5	0.00013931158643748124	0.9950597968194094	post1203R1	1203	GTA98CAG	V98Q	0.15597888725081044	1.0085964141553454	0.15464945647406036	-2.692926331900247	-2.7052753331295603	True
101	GAC	CAG	373.0	373.5	0.0014990307471875615	0.7784625202178511	D	Q	mergedpre1203	1203	116.0	116.5	0.002496892279994856	0.685509451755326	post1203R1	1203	GAC101CAG	D101Q	1.6656711576326593	0.880594034974847	1.8915312748856365	0.919554630338861	1.1030056535398272	True
102	CTA	CAG	26.0	26.5	0.00010719110758751244	0.994019545186108	L	Q	mergedpre1203	1203	124.0	124.5	0.0026827271160144803	0.9914993104637132	post1203R1	1203	CTA102CAG	L102Q	25.027515587748372	0.9974646024471049	25.091131581359118	4.649105630999217	4.652768081323673	True
104	GAC	CAG	148.0	148.5	0.000595973865442345	0.9945238630343698	D	Q	mergedpre1203	1203	2.0	2.5	5.358137939903125e-05	0.9892087101890351	post1203R1	1203	GAC104CAG	D104Q	0.08990558564050784	0.9946555803808289	0.09038866057141631	-3.467714394606565	-3.45998334949994	True
106	CTA	CAG	166.0	166.5	0.0006683847969555373	0.9904960900492958	L	Q	mergedpre1203	1203	5.0	5.5	0.00011788156118053025	0.9923376985232656	post1203R1	1203	CTA106CAG	L106Q	0.17636780746282	1.0018592788931435	0.1760404990785448	-2.5060207279654594	-2.5087006098516076	True
107	ATT	CAG	977.0	977.5	0.003924757086645788	0.9912932626676303	I	Q	mergedpre1203	1203	52.0	52.5	0.0011252089673796561	0.995188392129967	post1203R1	1203	ATT107CAG	I107Q	0.28669518712591013	1.00392934120409	0.28557307308306623	-1.8080681419942375	-1.8137258747473435	True
108	CAT	CAG	29.0	29.5	0.00011840446966838722	0.9938650429868431	H	Q	mergedpre1203	1203	86.0	86.5	0.0018539157272064813	0.9953598525440439	post1203R1	1203	CAT108CAG	H108Q	15.657480941375795	1.0015040367580577	15.633966880513247	3.96661198152443	3.9644437452973302	True
111	TAC	CAG	101.0	101.5	0.00040733115822507956	0.9941789768964977	Y	Q	mergedpre1203	1203	4.0	4.5	9.644648291825625e-05	0.9969672939260148	post1203R1	1203	TAC111CAG	Y111Q	0.23677659067014628	1.002804642920756	0.23611437416216363	-2.082442222311793	-2.0864828031966454	True
112	TTT	CAG	291.0	291.5	0.0011700201893706777	0.9797283465989138	F	Q	mergedpre1203	1203	8.0	8.5	0.00018217668995670625	0.9822431308671611	post1203R1	1203	TTT112CAG	F112Q	0.15570388580618783	1.0025668179112885	0.15530524552026934	-2.6868215365190276	-2.6905199274704255	True
113	GAC	CAG	556.0	556.5	0.0022331281450389644	0.9719364210560107	D	Q	mergedpre1203	1203	14.0	14.5	0.00031077200051438125	0.9850507951476702	post1203R1	1203	GAC113CAG	D113Q	0.13916442780266816	1.0134930370007236	0.13731167627407076	-2.86447378486878	-2.883809961962656	True
27	CAT	CAT	246299.0	246299.5	0.9884480170801596	0.9884480170801596	H	H	mergedpre1203	1203	46087.0	46087.5	0.9877727292211411	0.9877727292211411	post1203R1	1203	CAT27CAT	H27H	0.9993168200579599	0.9993168200579599	1.0	0.0	0.0009859571458504905	True
28	CAT	CAT	247389.0	247389.5	0.9928981092394816	0.9928981092394816	H	H	mergedpre1203	1203	46363.0	46363.5	0.9936881135067941	0.9936881135067941	post1203R1	1203	CAT28CAT	H28H	1.000795654921649	1.000795654921649	1.0	0.0	-0.001147430990673736	True
30	TAT	CAT	34.0	34.5	0.00013935396310553336	0.9871572195451002	Y	H	mergedpre1203	1203	5.0	5.5	0.0001183941448713809	0.9797330750188354	post1203R1	1203	TAT30CAT	Y30H	0.8495929518826852	0.9924792683685321	0.8560309307813273	-0.22426516872982677	-0.21337404034562552	True
40	TAT	CAT	39.0	39.5	0.00015853776008219883	0.9831568680965836	Y	H	mergedpre1203	1203	5.0	5.5	0.00011787903467786875	0.9885014359809678	post1203R1	1203	TAT40CAT	Y40H	0.743539170836971	1.0054361293276945	0.7395190496428188	-0.43534078397782616	-0.44316222083846424	True
42	CAT	CAT	242954.0	242954.5	0.9756699449426335	0.9756699449426335	H	H	mergedpre1203	1203	46077.0	46077.5	0.9876854154162736	0.9876854154162736	post1203R1	1203	CAT42CAT	H42H	1.0123150974732	1.0123150974732	1.0	0.0	-0.017658419287071958	True
44	TAT	CAT	8858.0	8858.5	0.03558044912861337	0.9565350984652831	Y	H	mergedpre1203	1203	344.0	344.5	0.007386838776079079	0.979361880052319	post1203R1	1203	TAT44CAT	Y44H	0.20760948658567302	1.0238640292694543	0.2027705639134585	-2.302079862557963	-2.336103998478347	True
48	CAT	CAT	247513.0	247513.5	0.9943775536030661	0.9943775536030661	H	H	mergedpre1203	1203	46498.0	46498.5	0.9972013124879366	0.9972013124879366	post1203R1	1203	CAT48CAT	H48H	1.0028397250869538	1.0028397250869538	1.0	0.0	-0.004091051315213538	True
56	CAC	CAT	56.0	56.5	0.00022683839470683646	0.9963324447156691	H	H	mergedpre1203	1203	8.0	8.5	0.0001822548136712552	0.9960868819417642	post1203R1	1203	CAC56CAT	H56H	0.8034566366368419	0.9997535332958318	0.8036547107646933	-0.31535231247104006	-0.31499669235313277	True
73	CAT	CAT	247648.0	247648.5	0.9939296278310008	0.9939296278310008	H	H	mergedpre1203	1203	46480.0	46480.5	0.9963238446368858	0.9963238446368858	post1203R1	1203	CAT73CAT	H73H	1.002408839357279	1.002408839357279	1.0	0.0	-0.003471041680516056	True
80	CAT	CAT	249024.0	249024.5	0.9993960068225143	0.9993960068225143	H	H	mergedpre1203	1203	46602.0	46602.5	0.9988961289492863	0.9988961289492863	post1203R1	1203	CAT80CAT	H80H	0.9994998200214774	0.9994998200214774	1.0	0.0	0.0007217877014968348	True
83	CAG	CAT	71.0	71.5	0.00028701488463205894	0.9853582266895743	Q	H	mergedpre1203	1203	5.0	5.5	0.00011787903467786875	0.9874083758412276	post1203R1	1203	CAG83CAT	Q83H	0.41070704339597136	1.002080613015777	0.40985429521477534	-1.2868169776723781	-1.2898155493991657	True
100	CCT	CAT	579.0	579.5	0.0023256747265977726	0.9945640614026287	P	H	mergedpre1203	1203	43.0	43.5	0.0009323160015431437	0.9932594624716019	post1203R1	1203	CCT100CAT	P100H	0.40087979238052257	0.9986882705884357	0.4014063288680869	-1.3168647314139799	-1.3149710636353633	True
108	CAT	CAT	247617.0	247617.5	0.9938650429868431	0.9938650429868431	H	H	mergedpre1203	1203	46441.0	46441.5	0.9953598525440439	0.9953598525440439	post1203R1	1203	CAT108CAT	H108H	1.0015040367580577	1.0015040367580577	1.0	0.0	-0.0021682362270999565	True
110	TAT	CAT	87.0	87.5	0.00035114332265857634	0.9948090984244701	Y	H	mergedpre1203	1203	26.0	26.5	0.0005679626216297313	0.9914162630202752	post1203R1	1203	TAT110CAT	Y110H	1.617466672382014	0.9965894608226158	1.623001984234217	0.6986647636832441	0.7035935413215315	True
49	CCA	CCA	245827.0	245827.5	0.9881956392404045	0.9881956392404045	P	P	mergedpre1203	1203	46102.0	46102.5	0.9891117785882858	0.9891117785882858	post1203R1	1203	CCA49CCA	P49P	1.00092708296971	1.00092708296971	1.0	0.0	-0.0013368784000021099	True
58	CCA	CCA	245136.0	245136.5	0.9844364930204167	0.9844364930204167	P	P	mergedpre1203	1203	46237.0	46237.5	0.9915188814787811	0.9915188814787811	post1203R1	1203	CCA58CCA	P58P	1.0071943578977192	1.0071943578977192	1.0	0.0	-0.010342106501795515	True
102	CTA	CCA	42.0	42.5	0.00017191026688563317	0.994019545186108	L	P	mergedpre1203	1203	5.0	5.5	0.0001185140493018445	0.9914993104637132	post1203R1	1203	CTA102CCA	L102P	0.6893948305058964	0.9974646024471049	0.6911471633325	-0.5329351640060693	-0.5292727136816132	True
103	GCA	CCA	61.0	61.5	0.0002468253840843782	0.9852767655038449	A	P	mergedpre1203	1203	3.0	3.5	7.501393115864374e-05	0.991094774743881	post1203R1	1203	GCA103CCA	A103P	0.30391497793841155	1.005904949191673	0.3021309102640683	-1.7267543047193867	-1.7352482919617618	True
106	CTA	CCA	41.0	41.5	0.0001665944088507796	0.9904960900492958	L	P	mergedpre1203	1203	2.0	2.5	5.3582527809331936e-05	0.9923376985232656	post1203R1	1203	CTA106CCA	L106P	0.3216346105428207	1.0018592788931435	0.32103771190117975	-1.6391853159910568	-1.641865197877205	True
49	CCA	CCC	51.0	51.5	0.00020702352430415977	0.9881956392404045	P	P	mergedpre1203	1203	4.0	4.5	9.654580562111134e-05	0.9891117785882858	post1203R1	1203	CCA49CCC	P49P	0.4663518599908765	1.00092708296971	0.4659199135737536	-1.101846101852145	-1.1031829802521471	True
86	TCC	CCC	131.0	131.5	0.0005306292092212461	0.9886792376694281	S	P	mergedpre1203	1203	14.0	14.5	0.00031299242342478466	0.9932113022643383	post1203R1	1203	TCC86CCC	S86P	0.5898514781802792	1.0045839584996175	0.5871599612851113	-0.7681745014079298	-0.774772644323634	True
100	CCT	CCC	154.0	154.5	0.0006200461523025986	0.9945640614026287	P	P	mergedpre1203	1203	19.0	19.5	0.0004179347593124437	0.9932594624716019	post1203R1	1203	CCT100CCC	P100P	0.6740381466128037	0.9986882705884357	0.674923463570524	-0.5672041852983626	-0.565310517519746	True
33	AAG	CCG	309.0	309.5	0.0012420740027289509	0.9888293603017899	K	P	mergedpre1203	1203	24.0	24.5	0.0005250975181105062	0.9874083758412276	post1203R1	1203	AAG33CCG	K33P	0.42275864155985765	0.9985629629159387	0.42336703569031375	-1.2400191526498607	-1.237944455309313	True
72	CTG	CCG	144.0	144.5	0.0005800859892172251	0.9856624421419424	L	P	mergedpre1203	1203	16.0	16.5	0.00035372049649495146	0.989334791090531	post1203R1	1203	CTG72CCG	L72P	0.6097725217812381	1.0037257673535862	0.607509084268065	-0.7190221129500147	-0.7243872705647604	True
92	GGG	CCG	43.0	43.5	0.00017466933288361	0.9251551947061138	G	P	mergedpre1203	1203	3.0	3.5	7.50155389330647e-05	0.9820069871616264	post1203R1	1203	GGG92CCG	G92P	0.4294717206199609	1.0614510871049825	0.40460811226950505	-1.3054028491047147	-1.391440740821917	True
100	CCT	CCG	19.0	19.5	7.825825223236681e-05	0.9945640614026287	P	P	mergedpre1203	1203	2.0	2.5	5.358137939903125e-05	0.9932594624716019	post1203R1	1203	CCT100CCG	P100P	0.6846738570130058	0.9986882705884357	0.6855731434690727	-0.5446175002311224	-0.5427238324525059	True
109	CTG	CCG	178.0	178.5	0.0007162748890476152	0.9942477307929986	L	P	mergedpre1203	1203	26.0	26.5	0.0005679626216297313	0.9955741780616401	post1203R1	1203	CTG109CCG	L109P	0.7929394570636349	1.0013341214946334	0.7918829889468464	-0.33664082586724287	-0.33856427356014046	True
18	ATT	CCT	2849.0	2849.5	0.01143523311903558	0.9826174022617643	I	P	mergedpre1203	1203	148.0	148.5	0.0031827339363024562	0.9938167088173518	post1203R1	1203	ATT18CCT	I18P	0.278326983208094	1.0113974233814802	0.2751905203372406	-1.8614973214244117	-1.8778473296220846	True
22	AAA	CCT	2007.0	2007.5	0.008058009641513902	0.9881447912945398	K	P	mergedpre1203	1203	86.0	86.5	0.0018539157272064813	0.9947383085430151	post1203R1	1203	AAA22CCT	K22P	0.2300711726200139	1.0066726225817952	0.2285461702831994	-2.1294424507856147	-2.13903703525435	True
26	AAG	CCT	1124.0	1124.5	0.004513037440752587	0.9871953348557393	K	P	mergedpre1203	1203	73.0	73.5	0.0015752925543315187	0.9871726177718719	post1203R1	1203	AAG26CCT	K26P	0.34905373044475013	0.9999769882584882	0.3490617629638111	-1.5184457655068506	-1.518412566199501	True
27	CAT	CCT	107.0	107.5	0.00043141850404128775	0.9884480170801596	H	P	mergedpre1203	1203	2.0	2.5	5.358137939903125e-05	0.9877727292211411	post1203R1	1203	CAT27CCT	H27P	0.12419814842690055	0.9993168200579599	0.1242830561179758	-3.0082984720352925	-3.007312514889442	True
29	ATG	CCT	342.0	342.5	0.0013744146197586648	0.988188060048877	M	P	mergedpre1203	1203	65.0	65.5	0.0014038321402546187	0.9882442453598526	post1203R1	1203	ATG29CCT	M29P	1.0214036725694313	1.0000568569012793	1.021345602023365	0.030471126703552696	0.030389101865853658	True
30	TAT	CCT	17.0	17.5	7.068679287961837e-05	0.9871572195451002	Y	P	mergedpre1203	1203	0.0	0.5	1.0763104079216445e-05	0.9797330750188354	post1203R1	1203	TAT30CCT	Y30P	0.15226471085689683	0.9924792683685321	0.15341853045171838	-2.7044553475339215	-2.6935642191497204	True
31	GTT	CCT	178.0	178.5	0.0007164761415451802	0.9856724841050671	V	P	mergedpre1203	1203	4.0	4.5	9.644648291825625e-05	0.9909447468815638	post1203R1	1203	GTT31CCT	V31P	0.13461227433234	1.0053488992150201	0.13389607770739662	-2.900814395277927	-2.9085106606764106	True
34	AAG	CCT	19.0	19.5	7.826547649627536e-05	0.9686637072951452	K	P	mergedpre1203	1203	13.0	13.5	0.00028933944875476875	0.9691907068455571	post1203R1	1203	AAG34CCT	K34P	3.696897555699905	1.0005440479977137	3.694887359630121	1.885530383808494	1.88474570189315	True
35	GCT	CCT	36.0	36.5	0.00014647046312756573	0.9986576884954473	A	P	mergedpre1203	1203	3.0	3.5	7.501393115864374e-05	0.9985961678597454	post1203R1	1203	GCT35CCT	A35P	0.5121437425463163	0.9999383966734441	0.5121752942482218	-0.9652904314193936	-0.9652015538680646	True
40	TAT	CCT	348.0	348.5	0.0013987445414847162	0.9831568680965836	Y	P	mergedpre1203	1203	16.0	16.5	0.00035363710403360624	0.9885014359809678	post1203R1	1203	TAT40CCT	Y40P	0.25282465349836747	1.0054361293276945	0.2514576969373717	-1.99161238094799	-1.999433817808628	True
43	CAC	CCT	590.0	590.5	0.002375120163784747	0.9864069117806764	H	P	mergedpre1203	1203	69.0	69.5	0.0014930824095557274	0.9683230213972673	post1203R1	1203	CAC43CCT	H43P	0.6286344717719481	0.9816669062559955	0.6403745178387578	-0.6430121944646304	-0.616317679908848	True
44	TAT	CCT	42.0	42.5	0.00017070261195078945	0.9565350984652831	Y	P	mergedpre1203	1203	12.0	12.5	0.00026802753178806524	0.979361880052319	post1203R1	1203	TAT44CCT	Y44P	1.5701431203954446	1.0238640292694543	1.5335465213244872	0.6168719325430568	0.5828477966226725	True
47	ACT	CCT	65.0	65.5	0.0002635040812960378	0.9994910951712375	T	P	mergedpre1203	1203	5.0	5.5	0.00011795993651610689	0.9986809934371381	post1203R1	1203	ACT47CCT	T47P	0.4476588595361563	0.9991894857913061	0.4480219877230131	-1.1583585572461492	-1.15718875828329	True
50	AAA	CCT	1270.0	1270.5	0.005104992887967405	0.9879115536375837	K	P	mergedpre1203	1203	117.0	117.5	0.0025197829769895565	0.9921618665694495	post1203R1	1203	AAA50CCT	K50P	0.49359186825289164	1.0043023213122833	0.4914773746693467	-1.0248030917572148	-1.0309967154323407	True
56	CAC	CCT	6.0	6.5	2.6096452488397116e-05	0.9963324447156691	H	P	mergedpre1203	1203	65.0	65.5	0.0014044341524079077	0.9960868819417642	post1203R1	1203	CAC56CCT	H56P	53.81705245310031	0.9997535332958318	53.830319834614265	5.750347092090166	5.750702712208073	True
57	ATC	CCT	135.0	135.5	0.0005439626171225782	0.9952287854579323	I	P	mergedpre1203	1203	7.0	7.5	0.00016078549071731768	0.9946726407408996	post1203R1	1203	ATC57CCT	I57P	0.2955818757690214	0.9994411890761612	0.29574714250294615	-1.7575638655167012	-1.7567574464291957	True
60	GAG	CCT	41.0	41.5	0.0001666392280789107	0.9939628414598399	E	P	mergedpre1203	1203	2.0	2.5	5.362620390827774e-05	0.9176194255561038	post1203R1	1203	GAG60CCT	E60P	0.32181020355473244	0.9231928873803672	0.3485839286174467	-1.5204220390164112	-1.4051260530987957	True
64	TTG	CCT	158.0	158.5	0.0006361527408751214	0.9969757659921173	L	P	mergedpre1203	1203	0.0	0.5	1.071673525377229e-05	0.9984246399176955	post1203R1	1203	TTG64CCT	L64P	0.01684616691115698	1.0014532689509623	0.01682172042715842	-5.893530926226823	-5.89562602813065	True
74	ACA	CCT	224.0	224.5	0.0009012480981457171	0.9882115142975283	T	P	mergedpre1203	1203	5.0	5.5	0.00011792705675507622	0.9817427474860095	post1203R1	1203	ACA74CCT	T74P	0.13084860539257342	0.993454066545544	0.1317107753633366	-2.92455471643542	-2.915079885954138	True
76	GAA	CCT	11.0	11.5	4.616860775552317e-05	0.9895116967164084	E	P	mergedpre1203	1203	92.0	92.5	0.001983021052180251	0.9922930154782832	post1203R1	1203	GAA76CCT	E76P	42.951718680384545	1.002810799277163	42.83132841344011	5.420594517989816	5.416545080227746	True
77	AGA	CCT	58.0	58.5	0.00023490202377128173	0.9946775618374558	R	P	mergedpre1203	1203	4.0	4.5	9.646095474909434e-05	0.9976742192021607	post1203R1	1203	AGA77CCT	R77P	0.4106433533455462	1.0030126922328169	0.409409927237719	-1.288382010105452	-1.2927218721926217	True
78	GAC	CCT	1480.0	1480.5	0.005943873454311867	0.9837220973181308	D	P	mergedpre1203	1203	56.0	56.5	0.0012112766641655054	0.9934934076535534	post1203R1	1203	GAC78CCT	D78P	0.20378574232377178	1.0099329987219579	0.2017814474639971	-2.3091345610878706	-2.3233941455323692	True
81	TTG	CCT	24.0	24.5	9.841808000385638e-05	0.9671303698109569	L	P	mergedpre1203	1203	7.0	7.5	0.00016078204386134155	0.9857975861255815	post1203R1	1203	TTG81CCT	L81P	1.6336636912144753	1.019301654562118	1.602728381635249	0.680529949091389	0.652948879787787	True
83	CAG	CCT	176.0	176.5	0.0007085052746511665	0.9853582266895743	Q	P	mergedpre1203	1203	1.0	1.5	3.214882763941875e-05	0.9874083758412276	post1203R1	1203	CAG83CCT	Q83P	0.045375565700971336	1.002080613015777	0.04528135272911115	-4.4649391320813105	-4.467937703808098	True
85	GTC	CCT	294.0	294.5	0.0011819239876389614	0.9870028494602079	V	P	mergedpre1203	1203	9.0	9.5	0.00020360924171631875	0.9903875005358138	post1203R1	1203	GTC85CCT	V85P	0.17226932006266601	1.0034292211795102	0.1716805893495577	-2.542201161151021	-2.547140018155907	True
87	ATA	CCT	127.0	127.5	0.0005116988401492956	0.9940301801982582	I	P	mergedpre1203	1203	3.0	3.5	7.501393115864374e-05	0.9953812850958035	post1203R1	1203	ATA87CCT	I87P	0.14659781354352364	1.0013592191911878	0.1463988254504041	-2.7720241158806718	-2.77398372320083	True
89	TGG	CCT	164.0	164.5	0.0006602978364709188	0.9823325171597158	W	P	mergedpre1203	1203	7.0	7.5	0.00016074413819709373	0.9942667924043036	post1203R1	1203	TGG89CCT	W89P	0.24344186716742833	1.0121489160097175	0.24051981217069354	-2.0557723578851594	-2.073193925173682	True
99	GAC	CCT	21.0	21.5	8.62878562885787e-05	0.9635604376199	D	P	mergedpre1203	1203	10.0	10.5	0.00022504179347593124	0.9910304770886021	post1203R1	1203	GAC99CCT	D99P	2.6080355122429717	1.0285088909799538	2.5357442557040604	1.3424092487766988	1.3018549834337876	True
100	CCT	CCT	247820.0	247820.5	0.9945640614026287	0.9945640614026287	P	P	mergedpre1203	1203	46343.0	46343.5	0.9932594624716019	0.9932594624716019	post1203R1	1203	CCT100CCT	P100P	0.9986882705884357	0.9986882705884357	1.0	0.0	0.0018936677786165206	True
101	GAC	CCT	149.0	149.5	0.000600013645795289	0.7784625202178511	D	P	mergedpre1203	1203	1.0	1.5	3.214882763941875e-05	0.685509451755326	post1203R1	1203	GAC101CCT	D101P	0.053580160825854276	0.880594034974847	0.060845473280300745	-4.038706255003131	-3.8552552318021647	True
103	GCA	CCT	149.0	149.5	0.0006000064214734071	0.9852767655038449	A	P	mergedpre1203	1203	0.0	0.5	1.071627587980625e-05	0.991094774743881	post1203R1	1203	GCA103CCT	A103P	0.01786026865094344	1.005904949191673	0.017755423775671478	-5.815596395635856	-5.824090382878231	True
104	GAC	CCT	18.0	18.5	7.424590242884433e-05	0.9945238630343698	D	P	mergedpre1203	1203	1.0	1.5	3.214882763941875e-05	0.9892087101890351	post1203R1	1203	GAC104CCT	D104P	0.43300473949022966	0.9946555803808289	0.4353313328061186	-1.199814233600955	-1.1920831884943297	True
106	CTA	CCT	773.0	773.5	0.003105078921592241	0.9904960900492958	L	P	mergedpre1203	1203	148.0	148.5	0.0031828021518743167	0.9923376985232656	post1203R1	1203	CTA106CCT	L106P	1.0250309999342047	1.0018592788931435	1.0231287183032944	0.03298765982023575	0.030307777934087437	True
107	ATT	CCT	149.0	149.5	0.0006002569661928852	0.9912932626676303	I	P	mergedpre1203	1203	49.0	49.5	0.0010609113121008188	0.995188392129967	post1203R1	1203	ATT107CCT	I107P	1.767428571182809	1.00392934120409	1.7605109230725298	0.8159941784158596	0.8103364456627538	True
109	CTG	CCT	9.0	9.5	3.8121072526343665e-05	0.9942477307929986	L	P	mergedpre1203	1203	31.0	31.5	0.0006751253804277937	0.9955741780616401	post1203R1	1203	CTG109CCT	L109P	17.710031111040923	1.0013341214946334	17.686435257600316	4.144571393654989	4.142647945962091	True
110	TAT	CCT	190.0	190.5	0.000764489176759529	0.9948090984244701	Y	P	mergedpre1203	1203	6.0	6.5	0.00013931158643748124	0.9914162630202752	post1203R1	1203	TAT110CCT	Y110P	0.1822283305932294	0.9965894608226158	0.18285195434719176	-2.4512520483998563	-2.4463232707615687	True
112	TTT	CCT	538.0	538.5	0.0021614266620106687	0.9797283465989138	F	P	mergedpre1203	1203	170.0	170.5	0.003654250075013931	0.9822431308671611	post1203R1	1203	TTT112CCT	F112P	1.6906657714745512	1.0025668179112885	1.686337250814687	0.7538930899110943	0.7501946989596963	True
114	TGT	CCT	203.0	203.5	0.0008167245932430589	0.9796340592215631	C	P	mergedpre1203	1203	74.0	74.5	0.0015967251060911311	0.9785138668609885	post1203R1	1203	TGT114CCT	C114P	1.9550349276869916	0.9988565195850124	1.9572730310647977	0.9688450196786709	0.9704956571184795	True
115	TTT	CCT	66.0	66.5	0.0002669053429231955	0.9931708354739276	F	P	mergedpre1203	1203	23.0	23.5	0.0005036649663508937	0.9892730078443139	post1203R1	1203	TTT115CCT	F115P	1.8870546420489906	0.9960753704293445	1.8944898127895702	0.9218093820860077	0.92748256557295	True
12	CAA	CGA	63.0	63.5	0.0002548368843281336	0.9939100004414497	Q	R	mergedpre1203	1203	10.0	10.5	0.00022504179347593124	0.9948883364053325	post1203R1	1203	CAA12CGA	Q12R	0.8830817174258121	1.000984330536415	0.8822133279075204	-0.18080053899039725	-0.18221992931380787	True
41	AGA	CGA	62.0	62.5	0.00025084484543944004	0.9952379614541776	R	R	mergedpre1203	1203	9.0	9.5	0.00020360924171631875	0.9904517981910926	post1203R1	1203	AGA41CGA	R41R	0.8116939431608727	0.995190935787767	0.8156162942926697	-0.2940374972420109	-0.28708274779745035	True
84	GGA	CGA	23.0	23.5	9.431084855684336e-05	0.9872038238032556	G	R	mergedpre1203	1203	3.0	3.5	7.501393115864374e-05	0.9834433537656994	post1203R1	1203	GGA84CGA	G84R	0.7953902685270728	0.9961907865965625	0.7984316651276059	-0.32475915700693203	-0.31925313023414953	True
56	CAC	CGC	59.0	59.5	0.00023888291123994282	0.9963324447156691	H	R	mergedpre1203	1203	8.0	8.5	0.0001822548136712552	0.9960868819417642	post1203R1	1203	CAC56CGC	H56R	0.7629462179828834	0.9997535332958318	0.7631343051799188	-0.38999111336379605	-0.38963549324588875	True
21	TGG	CGG	19.0	19.5	7.826296355755338e-05	0.9983083159415637	W	R	mergedpre1203	1203	6.0	6.5	0.00013931158643748124	0.9983175446868704	post1203R1	1203	TGG21CGG	W21R	1.7800448654750165	1.0000092443838835	1.780028410209069	0.8319002675628211	0.8318869307976813	True
33	AAG	CGG	79.0	79.5	0.000319046472429569	0.9888293603017899	K	R	mergedpre1203	1203	5.0	5.5	0.00011787903467786875	0.9874083758412276	post1203R1	1203	AAG33CGG	K33R	0.3694729290695765	0.9985629629159387	0.370004639457752	-1.4343847341978626	-1.432310036857315	True
79	TGG	CGG	19.0	19.5	7.82604507801965e-05	0.9944756148462082	W	R	mergedpre1203	1203	5.0	5.5	0.00011789419531852868	0.9910936294263911	post1203R1	1203	TGG79CGG	W79R	1.506433890211649	0.996599227402534	1.511574411047771	0.5960520010014891	0.600966640293018	True
83	CAG	CGG	81.0	81.5	0.00032715682653864064	0.9853582266895743	Q	R	mergedpre1203	1203	11.0	11.5	0.00024647434523554376	0.9874083758412276	post1203R1	1203	CAG83CGG	Q83R	0.7533828587447573	1.002080613015777	0.7518186151485756	-0.41154345770535056	-0.414542029432138	True
90	AGG	CGG	182.0	182.5	0.0007361334640222332	0.9873203531827184	R	R	mergedpre1203	1203	28.0	28.5	0.0006134573162856774	0.9944358345171983	post1203R1	1203	AGG90CGG	R90R	0.8333506711320345	1.0072068617967234	0.8273878015936543	-0.27336440720804184	-0.283724424057497	True
92	GGG	CGG	198.0	198.5	0.0007970543121240594	0.9251551947061138	G	R	mergedpre1203	1203	10.0	10.5	0.00022504661679919412	0.9820069871616264	post1203R1	1203	GGG92CGG	G92R	0.28234790700707757	1.0614510871049825	0.26600180680690383	-1.910492049677788	-1.9965299413949902	True
109	CTG	CGG	91.0	91.5	0.00036716611959583637	0.9942477307929986	L	R	mergedpre1203	1203	9.0	9.5	0.00020360924171631875	0.9955741780616401	post1203R1	1203	CTG109CGG	L109R	0.5545425649306769	1.0013341214946334	0.553803723479375	-0.8525533412417996	-0.8544767889346973	True
23	AGT	CGT	27.0	27.5	0.00011037040307271202	0.984839120087012	S	R	mergedpre1203	1203	21.0	21.5	0.00046079986283166876	0.9522161258519439	post1203R1	1203	AGT23CGT	S23R	4.175031077200051	0.9668747985638652	4.318067947785359	2.110385945343212	2.158984954236134	True
42	CAT	CGT	32.0	32.5	0.00013051527430294805	0.9756699449426335	H	R	mergedpre1203	1203	1.0	1.5	3.215296235959873e-05	0.9876854154162736	post1203R1	1203	CAT42CGT	H42R	0.24635401895540793	1.0123150974732	0.24335705312537817	-2.0388535065805917	-2.056511925867664	True
82	GGT	CGT	22.0	22.5	9.03175565287551e-05	0.9886219949341886	G	R	mergedpre1203	1203	3.0	3.5	7.501393115864374e-05	0.990323202880535	post1203R1	1203	GGT82CGT	G82R	0.8305575797409995	1.00172078707035	0.8291308221426279	-0.2703283435089285	-0.2728087809409615	True
106	CTA	CGT	616.0	616.5	0.002474830194132665	0.9904960900492958	L	R	mergedpre1203	1203	36.0	36.5	0.0007823049060162462	0.9923376985232656	post1203R1	1203	CTA106CGT	L106R	0.3161044777419223	1.0018592788931435	0.315517842077737	-1.664206505054316	-1.6668863869404642	True
114	TGT	CGT	26.0	26.5	0.00010635479961150398	0.9796340592215631	C	R	mergedpre1203	1203	4.0	4.5	9.644648291825625e-05	0.9785138668609885	post1203R1	1203	TGT114CGT	C114R	0.906837145766424	0.9988565195850124	0.9078752833722115	-0.1394339696381305	-0.1377833321983218	True
25	GTA	CTA	18.0	18.5	7.584205175297629e-05	0.9950005739398511	V	L	mergedpre1203	1203	38.0	38.5	0.0008351772311163174	0.9945876176840643	post1203R1	1203	GTA25CTA	V25L	11.012060088202219	0.9995849688265489	11.016632334047298	3.461611369840757	3.462210257543641	True
59	CTA	CTA	242226.0	242226.5	0.9730394716756783	0.9730394716756783	L	L	mergedpre1203	1203	46227.0	46227.5	0.9913256990907531	0.9913256990907531	post1203R1	1203	CTA59CTA	L59L	1.0187928937595758	1.0187928937595758	1.0	0.0	-0.02686080173537115	True
72	CTG	CTA	385.0	385.5	0.0015475650438978568	0.9856624421419424	L	L	mergedpre1203	1203	65.0	65.5	0.0014041631830557164	0.989334791090531	post1203R1	1203	CTG72CTA	L72L	0.9073371026261011	1.0037257673535862	0.9039691239753439	-0.14565459818537346	-0.1510197558001191	True
98	GTA	CTA	34.0	34.5	0.00013848747591522158	0.9865787572254335	V	L	mergedpre1203	1203	1.0	1.5	3.214882763941875e-05	0.9950597968194094	post1203R1	1203	GTA98CTA	V98L	0.2321424910588985	1.0085964141553454	0.23016390679249787	-2.119266480244592	-2.1316154814739052	True
102	CTA	CTA	245743.0	245743.5	0.994019545186108	0.994019545186108	L	L	mergedpre1203	1203	46013.0	46013.5	0.9914993104637132	0.9914993104637132	post1203R1	1203	CTA102CTA	L102L	0.9974646024471049	0.9974646024471049	1.0	0.0	0.003662450324456074	True
106	CTA	CTA	246740.0	246740.5	0.9904960900492958	0.9904960900492958	L	L	mergedpre1203	1203	46299.0	46299.5	0.9923376985232656	0.9923376985232656	post1203R1	1203	CTA106CTA	L106L	1.0018592788931435	1.0018592788931435	1.0	0.0	-0.0026798818861483126	True
109	CTG	CTA	41.0	41.5	0.00016652889577297496	0.9942477307929986	L	L	mergedpre1203	1203	2.0	2.5	5.358137939903125e-05	0.9955741780616401	post1203R1	1203	CTG109CTA	L109L	0.32175424661481883	1.0013341214946334	0.3213255592794091	-1.6378923528609048	-1.6398158005538024	True
72	CTG	CTC	65.0	65.5	0.0002629455522057318	0.9856624421419424	L	L	mergedpre1203	1203	4.0	4.5	9.646922631680494e-05	0.989334791090531	post1203R1	1203	CTG72CTC	L72L	0.366879095339579	1.0037257673535862	0.3655172630537213	-1.4519885499029275	-1.457353707517673	True
85	GTC	CTC	16.0	16.5	6.621984990167356e-05	0.9870028494602079	V	L	mergedpre1203	1203	1.0	1.5	3.214882763941875e-05	0.9903875005358138	post1203R1	1203	GTC85CTC	V85L	0.48548626563114966	1.0034292211795102	0.48382711543966267	-1.0474364694014429	-1.0523753264063291	True
102	CTA	CTC	202.0	202.5	0.0008191018598668403	0.994019545186108	L	L	mergedpre1203	1203	16.0	16.5	0.0003555421479055335	0.9914993104637132	post1203R1	1203	CTA102CTC	L102L	0.4340634118000089	0.9974646024471049	0.4351667324686112	-1.2003598249191982	-1.1966973745947422	True
109	CTG	CTC	51.0	51.5	0.00020665634053754724	0.9942477307929986	L	L	mergedpre1203	1203	4.0	4.5	9.644648291825625e-05	0.9955741780616401	post1203R1	1203	CTG109CTC	L109L	0.4666998489733392	1.0013341214946334	0.4660780442363468	-1.1013565421422484	-1.103279989835146	True
15	AGG	CTG	236.0	236.5	0.0009491664191743657	0.9813076422946951	R	L	mergedpre1203	1203	10.0	10.5	0.00022504179347593124	0.9907947190192464	post1203R1	1203	AGG15CTG	R15L	0.23709413747663377	1.0096677905232314	0.23482390911347834	-2.090348787787912	-2.104229471058136	True
16	ATG	CTG	515.0	515.5	0.00206878561682318	0.9900614013965808	M	L	mergedpre1203	1203	29.0	29.5	0.0006322602769085687	0.9950169317158901	post1203R1	1203	ATG16CTG	M16L	0.3056190413192574	1.0050052757458467	0.30409695221992505	-1.7173967377071886	-1.724599812516758	True
27	CAT	CTG	295.0	295.5	0.0011858992366902375	0.9884480170801596	H	L	mergedpre1203	1203	11.0	11.5	0.00024647434523554376	0.9877727292211411	post1203R1	1203	CAT27CTG	H27L	0.20783751065009246	0.9993168200579599	0.2079795981398952	-2.265486081453714	-2.2645001243078635	True
28	CAT	CTG	102.0	102.5	0.00041138389542420703	0.9928981092394816	H	L	mergedpre1203	1203	3.0	3.5	7.501393115864374e-05	0.9936881135067941	post1203R1	1203	CAT28CTG	H28L	0.18234532754689284	1.000795654921649	0.1822003589345803	-2.4564022936363727	-2.4575497246270466	True
30	TAT	CTG	4.0	4.5	1.817660388333044e-05	0.9871572195451002	Y	L	mergedpre1203	1203	22.0	22.5	0.00048433968356474005	0.9797330750188354	post1203R1	1203	TAT30CTG	Y30L	26.646324399956946	0.9924792683685321	26.84824282905072	4.746755764298407	4.757646892682608	True
34	AAG	CTG	889.0	889.5	0.0035701098124839457	0.9686637072951452	K	L	mergedpre1203	1203	571.0	571.5	0.012248703330618543	0.9691907068455571	post1203R1	1203	AAG34CTG	K34L	3.4309038023949086	1.0005440479977137	3.429038241005806	1.777803993454592	1.7770193115392479	True
36	AGG	CTG	37.0	37.5	0.0001513836465292776	0.9780978140201441	R	L	mergedpre1203	1203	0.0	0.5	1.0761482501829451e-05	0.9882161766604968	post1203R1	1203	AGG36CTG	R36L	0.0710874836784182	1.0103449394276474	0.07035961769520885	-3.8291085459461573	-3.843956470054474	True
38	TGG	CTG	19.0	19.5	7.826076486854198e-05	0.9842013589279479	W	L	mergedpre1203	1203	11.0	11.5	0.00024647434523554376	0.9825646191435552	post1203R1	1203	TGG38CTG	W38L	3.14939862457973	0.9983369868680373	3.1546448403759535	1.657477591302814	1.659878809283611	True
41	AGA	CTG	131.0	131.5	0.0005277775548045818	0.9952379614541776	R	L	mergedpre1203	1203	80.0	80.5	0.0017253204166488062	0.9904517981910926	post1203R1	1203	AGA41CTG	R41L	3.26902953894588	0.995190935787767	3.2848264804162453	1.7158171627988053	1.7227719122433658	True
44	TAT	CTG	278.0	278.5	0.0011186041747834085	0.9565350984652831	Y	L	mergedpre1203	1203	13.0	13.5	0.0002894697343311105	0.979361880052319	post1203R1	1203	TAT44CTG	Y44L	0.25877762738294763	1.0238640292694543	0.2527460873565313	-1.984239336270529	-2.0182634721909136	True
54	GAA	CTG	18.0	18.5	7.427899189355218e-05	0.9874428352893467	E	L	mergedpre1203	1203	3.0	3.5	7.504127269998499e-05	0.9834158787333033	post1203R1	1203	GAA54CTG	E54L	1.0102624010773493	0.9959218332321349	1.0143992905534303	0.02062564160395051	0.02652122234430029	True
57	ATC	CTG	152.0	152.5	0.000612208849529101	0.9952287854579323	I	L	mergedpre1203	1203	8.0	8.5	0.00018222355614629337	0.9946726407408996	post1203R1	1203	ATC57CTG	I57L	0.29764933369789764	0.9994411890761612	0.297815756395863	-1.747508010971257	-1.7467015918837516	True
58	CCA	CTG	294.0	294.5	0.0011826739273609304	0.9844364930204167	P	L	mergedpre1203	1203	23.0	23.5	0.0005039349816653443	0.9915188814787811	post1203R1	1203	CCA58CTG	P58L	0.42609798863990056	1.0071943578977192	0.42305438399126827	-1.2410849599788452	-1.2514270664806406	True
63	GAA	CTG	496.0	496.5	0.002013488140088488	0.9900866631249823	E	L	mergedpre1203	1203	28.0	28.5	0.0006152318452637941	0.9845544426215352	post1203R1	1203	GAA63CTG	E63L	0.30555523671311824	0.99441238761263	0.30727215440939004	-1.7024110618181594	-1.6943272354008352	True
67	ACA	CTG	552.0	552.5	0.002217886805480288	0.9914355447972992	T	L	mergedpre1203	1203	19.0	19.5	0.0004179795511542666	0.9917368657964118	post1203R1	1203	ACA67CTG	T67L	0.18845846871962083	1.0003039239420997	0.18840120908146044	-2.408119871283642	-2.4085582742305145	True
68	ACA	CTG	17.0	17.5	7.024698841125397e-05	0.9974650872467596	T	L	mergedpre1203	1203	1.0	1.5	3.215434083601286e-05	0.9864201500535905	post1203R1	1203	ACA68CTG	T68L	0.4577326596233348	0.9889269937019493	0.4628578879315028	-1.1113587866021692	-1.0952947114738851	True
72	CTG	CTG	245529.0	245529.5	0.9856624421419424	0.9856624421419424	L	L	mergedpre1203	1203	46149.0	46149.5	0.989334791090531	0.989334791090531	post1203R1	1203	CTG72CTG	L72L	1.0037257673535862	1.0037257673535862	1.0	0.0	-0.0053651576147456265	True
74	ACA	CTG	23.0	23.5	9.434000136491917e-05	0.9882115142975283	T	L	mergedpre1203	1203	4.0	4.5	9.648577370869873e-05	0.9817427474860095	post1203R1	1203	ACA74CTG	T74L	1.022745095534602	0.993454066545544	1.0294840294840297	0.041921449433104906	0.051396279914386965	True
78	GAC	CTG	447.0	447.5	0.0017966115304319898	0.9837220973181308	D	L	mergedpre1203	1203	13.0	13.5	0.0002894200878979526	0.9934934076535534	post1203R1	1203	GAC78CTG	D78L	0.16109219104720007	1.0099329987219579	0.15950780027096625	-2.6483011183136553	-2.662560702758154	True
81	TTG	CTG	7012.0	7012.5	0.02816966473579767	0.9671303698109569	L	L	mergedpre1203	1203	12.0	12.5	0.00026797007310223593	0.9857975861255815	post1203R1	1203	TTG81CTG	L81L	0.009512717869222732	1.019301654562118	0.009332583565077506	-6.743507763010714	-6.771088832314316	True
83	CAG	CTG	36.0	36.5	0.00014651808795902312	0.9853582266895743	Q	L	mergedpre1203	1203	7.0	7.5	0.00016074413819709373	0.9874083758412276	post1203R1	1203	CAG83CTG	Q83L	1.0970941570166357	1.002080613015777	1.0948162680394682	0.13068877719721517	0.1276902054704277	True
85	GTC	CTG	193.0	193.5	0.0007765782397559899	0.9870028494602079	V	L	mergedpre1203	1203	10.0	10.5	0.00022504179347593124	0.9903875005358138	post1203R1	1203	GTC85CTG	V85L	0.2897863756092909	1.0034292211795102	0.28879603014615524	-1.7918771841297958	-1.796816041134682	True
90	AGG	CTG	131.0	131.5	0.0005304194548982119	0.9873203531827184	R	L	mergedpre1203	1203	0.0	0.5	1.0762409057643464e-05	0.9944358345171983	post1203R1	1203	AGG90CTG	R90L	0.020290373888545963	1.0072068617967234	0.02014519028628402	-5.633420756897706	-5.643780773747162	True
91	AAA	CTG	179.0	179.5	0.0007241085799807173	0.9772662178134744	K	L	mergedpre1203	1203	37.0	37.5	0.0008071459319845028	0.9874623331898407	post1203R1	1203	AAA91CTG	K91L	1.1146752770226762	1.0104333038331959	1.1031656149832219	0.14164939471807478	0.1266752985370111	True
92	GGG	CTG	16.0	16.5	6.625388488688655e-05	0.9251551947061138	G	L	mergedpre1203	1203	0.0	0.5	1.0716505561866387e-05	0.9820069871616264	post1203R1	1203	GGG92CTG	G92L	0.16174908958414114	1.0614510871049825	0.15238487345215126	-2.7142083946720437	-2.800246286389246	True
94	TAT	CTG	243.0	243.5	0.0009774052799955044	0.9920021354398725	Y	L	mergedpre1203	1203	9.0	9.5	0.00020360924171631875	0.9978031634446397	post1203R1	1203	TAT94CTG	Y94L	0.20831608533693952	1.0058477979003493	0.2071049772856168	-2.2715658690981795	-2.279977886143457	True
97	CAA	CTG	103.0	103.5	0.0004155792009636619	0.9920839188917888	Q	L	mergedpre1203	1203	1.0	1.5	3.214882763941875e-05	0.9948883364053325	post1203R1	1203	CAA97CTG	Q97L	0.0773590871845144	1.0028267946492635	0.07714102534682529	-3.69635786759663	-3.7004303169377377	True
100	CCT	CTG	31.0	31.5	0.00012641717668305407	0.9945640614026287	P	L	mergedpre1203	1203	0.0	0.5	1.071627587980625e-05	0.9932594624716019	post1203R1	1203	CCT100CTG	P100L	0.08476914420161025	0.9986882705884357	0.08488048442950426	-3.5584232997561527	-3.5565296319775364	True
102	CTA	CTG	135.0	135.5	0.0005480903803059598	0.994019545186108	L	L	mergedpre1203	1203	7.0	7.5	0.00016161006722978797	0.9914993104637132	post1203R1	1203	CTA102CTG	L102L	0.29486025122275017	0.9974646024471049	0.29560973943271984	-1.7582342922510175	-1.7545718419265615	True
105	CAA	CTG	154.0	154.5	0.0006201606396686054	0.9909825833202879	Q	L	mergedpre1203	1203	8.0	8.5	0.00018217668995670625	0.9934094903339191	post1203R1	1203	CAA105CTG	Q105L	0.2937572594965972	1.0024489905821552	0.29303960825578035	-1.7708324173653693	-1.7743612446625583	True
108	CAT	CTG	217.0	217.5	0.0008729821068770921	0.9938650429868431	H	L	mergedpre1203	1203	3.0	3.5	7.501393115864374e-05	0.9953598525440439	post1203R1	1203	CAT108CTG	H108L	0.08592837191931703	1.0015040367580577	0.08579932657832663	-3.54288986542894	-3.5450581016560396	True
109	CTG	CTG	247772.0	247772.5	0.9942477307929986	0.9942477307929986	L	L	mergedpre1203	1203	46451.0	46451.5	0.9955741780616401	0.9955741780616401	post1203R1	1203	CTG109CTG	L109L	1.0013341214946334	1.0013341214946334	1.0	0.0	-0.001923447692897598	True
112	TTT	CTG	115.0	115.5	0.000463592905222344	0.9797283465989138	F	L	mergedpre1203	1203	74.0	74.5	0.0015967251060911311	0.9822431308671611	post1203R1	1203	TTT112CTG	F112L	3.4442397372870173	1.0025668179112885	3.4354216355001874	1.7804871744772335	1.7767887835258354	True
114	TGT	CTG	228.0	228.5	0.0009170593098576852	0.9796340592215631	C	L	mergedpre1203	1203	105.0	105.5	0.0022611342106391187	0.9785138668609885	post1203R1	1203	TGT114CTG	C114L	2.4656357406044056	0.9988565195850124	2.468458374410756	1.3036103171318718	1.3052609545716805	True
27	CAT	CTT	40.0	40.5	0.00016253441315043865	0.9884480170801596	H	L	mergedpre1203	1203	5.0	5.5	0.00011787903467786875	0.9877727292211411	post1203R1	1203	CAT27CTT	H27L	0.7252558543941229	0.9993168200579599	0.7257516733802784	-0.46245210158052236	-0.4614661444346719	True
28	CAT	CTT	21.0	21.5	8.629028050361415e-05	0.9928981092394816	H	L	mergedpre1203	1203	3.0	3.5	7.501393115864374e-05	0.9936881135067941	post1203R1	1203	CAT28CTT	H28L	0.8693207476072798	1.000795654921649	0.8686296181764877	-0.2031869488330243	-0.20433437982369804	True
72	CTG	CTT	66.0	66.5	0.0002669599881172697	0.9856624421419424	L	L	mergedpre1203	1203	15.0	15.5	0.0003322828906467726	0.989334791090531	post1203R1	1203	CTG72CTT	L72L	1.2446917344812285	1.0037257673535862	1.2400715165089076	0.3104233250778963	0.3050581674631506	True
102	CTA	CTT	17.0	17.5	7.078658048231953e-05	0.994019545186108	L	L	mergedpre1203	1203	3.0	3.5	7.541803137390105e-05	0.9914993104637132	post1203R1	1203	CTA102CTT	L102L	1.0654283744182038	0.9974646024471049	1.0681365251502275	0.09509605860697305	0.09875850893142912	True
106	CTA	CTT	63.0	63.5	0.00025490951715721695	0.9904960900492958	L	L	mergedpre1203	1203	6.0	6.5	0.00013931457230426304	0.9923376985232656	post1203R1	1203	CTA106CTT	L106L	0.5465255823239427	1.0018592788931435	0.5455113246320835	-0.8743189481625678	-0.8769988300487161	True
108	CAT	CTT	37.0	37.5	0.00015051415635811933	0.9938650429868431	H	L	mergedpre1203	1203	7.0	7.5	0.00016074413819709373	0.9953598525440439	post1203R1	1203	CAT108CTT	H108L	1.067966908140083	1.0015040367580577	1.0663630589020596	0.0926987083621843	0.09053047213508435	True
109	CTG	CTT	83.0	83.5	0.00033506416378417854	0.9942477307929986	L	L	mergedpre1203	1203	13.0	13.5	0.00028933944875476875	0.9955741780616401	post1203R1	1203	CTG109CTT	L109L	0.8635344510943821	1.0013341214946334	0.8623839261618632	-0.21359780671192624	-0.21552125440482384	True
112	TTT	CTT	45.0	45.5	0.00018262750811789307	0.9797283465989138	F	L	mergedpre1203	1203	7.0	7.5	0.00016074413819709373	0.9822431308671611	post1203R1	1203	TTT112CTT	F112L	0.880174842517849	1.0025668179112885	0.8779213781995833	-0.18783634915904834	-0.19153474011044638	True
115	TTT	CTT	20.0	20.5	8.227909067557153e-05	0.9931708354739276	F	L	mergedpre1203	1203	2.0	2.5	5.358137939903125e-05	0.9892730078443139	post1203R1	1203	TTT115CTT	F115L	0.6512150165867041	0.9960753704293445	0.6537808642994625	-0.6131209438211613	-0.6074477603342191	True
14	GAC	GAA	58.0	58.5	0.00023476250862802383	0.9896644300688636	D	E	mergedpre1203	1203	11.0	11.5	0.00024647434523554376	0.9824574563847571	post1203R1	1203	GAC14GAA	D14E	1.049888019496661	0.9927177602173648	1.0575896408529837	0.0807799507524726	0.091324442501313	True
19	AAA	GAA	119.0	119.5	0.00048491685400553497	0.9670682616846701	K	E	mergedpre1203	1203	14.0	14.5	0.0003126077957916523	0.9790337185236289	post1203R1	1203	AAA19GAA	K19E	0.6446626740428455	1.0123729185550092	0.6367837999489281	-0.6511244613152141	-0.6688652816313307	True
45	GAA	GAA	249069.0	249069.5	0.9996608523242653	0.9996608523242653	E	E	mergedpre1203	1203	46545.0	46545.5	0.9976529846747401	0.9976529846747401	post1203R1	1203	GAA45GAA	E45E	0.9979914511558027	0.9979914511558027	1.0	0.0	0.0029006374690678013	True
54	GAA	GAA	245933.0	245933.5	0.9874428352893467	0.9874428352893467	E	E	mergedpre1203	1203	45867.0	45867.5	0.9834158787333033	0.9834158787333033	post1203R1	1203	GAA54GAA	E54E	0.9959218332321349	0.9959218332321349	1.0	0.0	0.00589558074034978	True
63	GAA	GAA	244142.0	244142.5	0.9900866631249823	0.9900866631249823	E	E	mergedpre1203	1203	45608.0	45608.5	0.9845544426215352	0.9845544426215352	post1203R1	1203	GAA63GAA	E63E	0.99441238761263	0.99441238761263	1.0	0.0	0.008083826417324101	True
75	GGA	GAA	17.0	17.5	7.026757894060583e-05	0.9930635861360059	G	E	mergedpre1203	1203	5.0	5.5	0.00011790430457897444	0.9913715486194478	post1203R1	1203	GGA75GAA	G75E	1.6779332141019672	0.9982961438318952	1.6807970505238345	0.7491455354729715	0.7516057768615235	True
76	GAA	GAA	246474.0	246474.5	0.9895116967164084	0.9895116967164084	E	E	mergedpre1203	1203	46286.0	46286.5	0.9922930154782832	0.9922930154782832	post1203R1	1203	GAA76GAA	E76E	1.002810799277163	1.002810799277163	1.0	0.0	-0.004049437762069793	True
78	GAC	GAA	43.0	43.5	0.00017464268508109843	0.9837220973181308	D	E	mergedpre1203	1203	10.0	10.5	0.0002251045128095187	0.9934934076535534	post1203R1	1203	GAC78GAA	D78E	1.2889432655309176	1.0099329987219579	1.2762661158334656	0.351929178604527	0.33766959416002834	True
88	GAA	GAA	246754.0	246754.5	0.9903217132353531	0.9903217132353531	E	E	mergedpre1203	1203	46475.0	46475.5	0.9960885593038707	0.9960885593038707	post1203R1	1203	GAA88GAA	E88E	1.0058232047136253	1.0058232047136253	1.0	0.0	-0.008376742421860631	True
91	AAA	GAA	21.0	21.5	8.673166835423634e-05	0.9772662178134744	K	E	mergedpre1203	1203	0.0	0.5	1.076194575979337e-05	0.9874623331898407	post1203R1	1203	AAA91GAA	K91E	0.12408323238795062	1.0104333038331959	0.12280200179193074	-3.0255940166568527	-3.0405681128379163	True
97	CAA	GAA	27.0	27.5	0.00011041959445894399	0.9920839188917888	Q	E	mergedpre1203	1203	1.0	1.5	3.214882763941875e-05	0.9948883364053325	post1203R1	1203	CAA97GAA	Q97E	0.29115147358535415	1.0028267946492635	0.29033076812350606	-1.7842306236219647	-1.7883030729630722	True
99	GAC	GAA	50.0	50.5	0.0002026761275615453	0.9635604376199	D	E	mergedpre1203	1203	4.0	4.5	9.644648291825625e-05	0.9910304770886021	post1203R1	1203	GAC99GAA	D99E	0.47586503688733145	1.0285088909799538	0.46267469446368287	-1.111929900609446	-1.1524841659523573	True
101	GAC	GAA	52007.0	52007.5	0.20873049955651166	0.7784625202178511	D	E	mergedpre1203	1203	14291.0	14291.5	0.30630331347250206	0.685509451755326	post1203R1	1203	GAC101GAA	D101E	1.467458345202559	0.880594034974847	1.666441387198898	0.736770575243203	0.9202215984441692	True
103	GCA	GAA	37.0	37.5	0.00015050328297827936	0.9852767655038449	A	E	mergedpre1203	1203	11.0	11.5	0.00024647434523554376	0.991094774743881	post1203R1	1203	GCA103GAA	A103E	1.6376675668338407	1.005904949191673	1.628053990737237	0.7031485441233813	0.6946545568810062	True
104	GAC	GAA	38.0	38.5	0.00015451174289245981	0.9945238630343698	D	E	mergedpre1203	1203	6.0	6.5	0.00013931158643748124	0.9892087101890351	post1203R1	1203	GAC104GAA	D104E	0.9016245874233787	0.9946555803808289	0.9064691388733466	-0.1416701912469705	-0.13393914614034527	True
113	GAC	GAA	25.0	25.5	0.00010232662659208193	0.9719364210560107	D	E	mergedpre1203	1203	3.0	3.5	7.501393115864374e-05	0.9850507951476702	post1203R1	1203	GAC113GAA	D113E	0.7330832028469152	1.0134930370007236	0.7233233738007336	-0.4672873225682846	-0.4866234996621606	True
14	GAC	GAC	246612.0	246612.5	0.9896644300688636	0.9896644300688636	D	D	mergedpre1203	1203	45839.0	45839.5	0.9824574563847571	0.9824574563847571	post1203R1	1203	GAC14GAC	D14D	0.9927177602173648	0.9927177602173648	1.0	0.0	0.01054449174884039	True
43	CAC	GAC	34.0	34.5	0.00013876654640232645	0.9864069117806764	H	D	mergedpre1203	1203	89.0	89.5	0.001922746412305577	0.9683230213972673	post1203R1	1203	CAC43GAC	H43D	13.85597942843479	0.9816669062559955	14.114746397309515	3.819131302695107	3.8458258172508892	True
58	CCA	GAC	1.0	1.5	6.02380608163462e-06	0.9844364930204167	P	D	mergedpre1203	1203	21.0	21.5	0.00046104689811935753	0.9915188814787811	post1203R1	1203	CCA58GAC	P58D	76.5374734629983	1.0071943578977192	75.9907686762188	6.24775226615492	6.237410159653124	True
63	GAA	GAC	74.0	74.5	0.00030212460510894735	0.9900866631249823	E	D	mergedpre1203	1203	7.0	7.5	0.00016190311717468266	0.9845544426215352	post1203R1	1203	GAA63GAC	E63D	0.5358819322785701	0.99441238761263	0.5388930578038225	-0.8919290933081704	-0.8838452668908463	True
78	GAC	GAC	245025.0	245025.5	0.9837220973181308	0.9837220973181308	D	D	mergedpre1203	1203	46341.0	46341.5	0.9934934076535534	0.9934934076535534	post1203R1	1203	GAC78GAC	D78D	1.0099329987219579	1.0099329987219579	1.0	0.0	-0.014259584444498676	True
85	GTC	GAC	21.0	21.5	8.628647108399887e-05	0.9870028494602079	V	D	mergedpre1203	1203	1.0	1.5	3.214882763941875e-05	0.9903875005358138	post1203R1	1203	GTC85GAC	V85D	0.37258248292623114	1.0034292211795102	0.3713091816164853	-1.4293071047450874	-1.4342459617499737	True
99	GAC	GAC	240086.0	240086.5	0.9635604376199	0.9635604376199	D	D	mergedpre1203	1203	46239.0	46239.5	0.9910304770886021	0.9910304770886021	post1203R1	1203	GAC99GAC	D99D	1.0285088909799538	1.0285088909799538	1.0	0.0	-0.04055426534291127	True
101	GAC	GAC	193962.0	193962.5	0.7784625202178511	0.7784625202178511	D	D	mergedpre1203	1203	31984.0	31984.5	0.685509451755326	0.685509451755326	post1203R1	1203	GAC101GAC	D101D	0.880594034974847	0.880594034974847	1.0	0.0	0.18345102320096618	True
104	GAC	GAC	247807.0	247807.5	0.9945238630343698	0.9945238630343698	D	D	mergedpre1203	1203	46154.0	46154.5	0.9892087101890351	0.9892087101890351	post1203R1	1203	GAC104GAC	D104D	0.9946555803808289	0.9946555803808289	1.0	0.0	0.007731045106625218	True
113	GAC	GAC	242208.0	242208.5	0.9719364210560107	0.9719364210560107	D	D	mergedpre1203	1203	45960.0	45960.5	0.9850507951476702	0.9850507951476702	post1203R1	1203	GAC113GAC	D113D	1.0134930370007236	1.0134930370007236	1.0	0.0	-0.019336177093876042	True
12	CAA	GAG	214.0	214.5	0.0008608269557225929	0.9939100004414497	Q	E	mergedpre1203	1203	63.0	63.5	0.0013609670367353936	0.9948883364053325	post1203R1	1203	CAA12GAG	Q12E	1.5809995582596208	1.000984330536415	1.5794448624509265	0.6594175742756286	0.657998183952218	True
15	AGG	GAG	582.0	582.5	0.002337798897120795	0.9813076422946951	R	E	mergedpre1203	1203	31.0	31.5	0.0006751253804277937	0.9907947190192464	post1203R1	1203	AGG15GAG	R15E	0.2887867648749728	1.0096677905232314	0.28602156826783326	-1.805804153269003	-1.8196848365392275	True
17	AAG	GAG	849.0	849.5	0.0034092231626514486	0.9803934552546985	K	E	mergedpre1203	1203	263.0	263.5	0.005647477388657894	0.9539950276479918	post1203R1	1203	AAG17GAG	K17E	1.656529103323847	0.9730736395013484	1.702367668877286	0.76754265675453	0.806921763363811	True
19	AAA	GAG	584.0	584.5	0.0023718318089224703	0.9670682616846701	K	E	mergedpre1203	1203	19.0	19.5	0.0004204035874439462	0.9790337185236289	post1203R1	1203	AAA19GAG	K19E	0.1772484818959135	1.0123729185550092	0.17508220404483524	-2.5138956441314453	-2.531636464447562	True
20	ACA	GAG	415.0	415.5	0.0016677637916639907	0.9872017693147518	T	E	mergedpre1203	1203	12.0	12.5	0.00026790689699515626	0.9927879463328904	post1203R1	1203	ACA20GAG	T20E	0.1606383939585686	1.0056585970485203	0.15973452067135088	-2.646251963606799	-2.6543925829253223	True
24	TTA	GAG	51.0	51.5	0.0002067326605489856	0.983262682948369	L	E	mergedpre1203	1203	7.0	7.5	0.00016074413819709373	0.988994384671439	post1203R1	1203	TTA24GAG	L24E	0.7775459270452585	1.0058292680302714	0.7730396716014606	-0.3713856412106283	-0.37977108047945946	True
25	GTA	GAG	610.0	610.5	0.0025027877078482173	0.9950005739398511	V	E	mergedpre1203	1203	21.0	21.5	0.00046639767451950195	0.9945876176840643	post1203R1	1203	GTA25GAG	V25E	0.1863512726456889	0.9995849688265489	0.1864286463455466	-2.4233045355105	-2.422705647807616	True
26	AAG	GAG	18.0	18.5	7.424739231118085e-05	0.9871953348557393	K	E	mergedpre1203	1203	2.0	2.5	5.358137939903125e-05	0.9871726177718719	post1203R1	1203	AAG26GAG	K26E	0.7216600843631579	0.9999769882584882	0.7216766914006354	-0.4705754353069856	-0.47054223599963596	True
27	CAT	GAG	8.0	8.5	3.411216078465996e-05	0.9884480170801596	H	E	mergedpre1203	1203	51.0	51.5	0.0011037764156200437	0.9877727292211411	post1203R1	1203	CAT27GAG	H27E	32.35727055192603	0.9993168200579599	32.37939150273616	5.017003968599684	5.0179899257455345	True
28	CAT	GAG	32.0	32.5	0.00013043879611011444	0.9928981092394816	H	E	mergedpre1203	1203	7.0	7.5	0.00016074413819709373	0.9936881135067941	post1203R1	1203	CAT28GAG	H28E	1.2323338070476824	1.000795654921649	1.2313540741183175	0.3002456663915335	0.2990982354008598	True
30	TAT	GAG	601.0	601.5	0.0024296060524051687	0.9871572195451002	Y	E	mergedpre1203	1203	35.0	35.5	0.0007641803896243676	0.9797330750188354	post1203R1	1203	TAT30GAG	Y30E	0.3145285174392258	0.9924792683685321	0.3169119269929511	-1.6578461382603495	-1.6469550098761483	True
33	AAG	GAG	66.0	66.5	0.0002668753511517778	0.9888293603017899	K	E	mergedpre1203	1203	7.0	7.5	0.00016074413819709373	0.9874083758412276	post1203R1	1203	AAG33GAG	K33E	0.6023191632473958	0.9985629629159387	0.6031859638460277	-0.7293252374434755	-0.7272505401029279	True
34	AAG	GAG	728.0	728.5	0.002923917929617262	0.9686637072951452	K	E	mergedpre1203	1203	57.0	57.5	0.0012323717261777188	0.9691907068455571	post1203R1	1203	AAG34GAG	K34E	0.4214795886350459	1.0005440479977137	0.42125040819393195	-1.247250010612864	-1.248034692528208	True
38	TGG	GAG	251.0	251.5	0.0010093631981763235	0.9842013589279479	W	E	mergedpre1203	1203	44.0	44.5	0.0009537485533027562	0.9825646191435552	post1203R1	1203	TGG38GAG	W38E	0.9449012555896137	0.9983369868680373	0.9464752563700348	-0.07936330473108016	-0.07696208675028307	True
42	CAT	GAG	157.0	157.5	0.0006324970985450559	0.9756699449426335	H	E	mergedpre1203	1203	3.0	3.5	7.50235788390637e-05	0.9876854154162736	post1203R1	1203	CAT42GAG	H42E	0.1186148980155668	1.0123150974732	0.1171719144677747	-3.0933012906029678	-3.11095970989004	True
43	CAC	GAG	410.0	410.5	0.0016511207912508698	0.9864069117806764	H	E	mergedpre1203	1203	63.0	63.5	0.0013641832087307726	0.9683230213972673	post1203R1	1203	CAC43GAG	H43E	0.826216480320185	0.9816669062559955	0.8416464638410937	-0.24871374279661948	-0.22201922824083706	True
44	TAT	GAG	11.0	11.5	4.619011852786067e-05	0.9565350984652831	Y	E	mergedpre1203	1203	45.0	45.5	0.0009756202157085575	0.979361880052319	post1203R1	1203	TAT44GAG	Y44E	21.121838323928287	1.0238640292694543	20.629534508599843	4.366639363047717	4.332615227127333	True
45	GAA	GAG	17.0	17.5	7.023768432375158e-05	0.9996608523242653	E	E	mergedpre1203	1203	4.0	4.5	9.645268459972136e-05	0.9976529846747401	post1203R1	1203	GAA45GAG	E45E	1.3732326959290841	0.9979914511558027	1.3759964520123933	0.46047675007582156	0.4633773875448894	True
57	ATC	GAG	189.0	189.5	0.0007607447671197681	0.9952287854579323	I	E	mergedpre1203	1203	9.0	9.5	0.00020366162157526904	0.9946726407408996	post1203R1	1203	ATC57GAG	I57E	0.26771347024356923	0.9994411890761612	0.26786315510073344	-1.9004319444988544	-1.899625525411349	True
60	GAG	GAG	247537.0	247537.5	0.9939628414598399	0.9939628414598399	E	E	mergedpre1203	1203	42778.0	42778.5	0.9176194255561038	0.9176194255561038	post1203R1	1203	GAG60GAG	E60E	0.9231928873803672	0.9231928873803672	1.0	0.0	0.11529598591761558	True
61	AAG	GAG	19.0	19.5	7.838439708329649e-05	0.9986152089848618	K	E	mergedpre1203	1203	0.0	0.5	1.0723860589812333e-05	0.998745308310992	post1203R1	1203	AAG61GAG	K61E	0.13681116381384478	1.0001302797363385	0.13679334241326233	-2.8699300773908636	-2.8701180190781765	True
62	GGT	GAG	2.0	2.5	1.0039676802724367e-05	0.9887696175284725	G	E	mergedpre1203	1203	44.0	44.5	0.0009541984732824427	0.9923342482202591	post1203R1	1203	GGT62GAG	G62E	95.04274809160304	1.0036051175406226	94.7013386345711	6.565312913694094	6.56012118128629	True
65	GTA	GAG	114.0	114.5	0.00045953115781784907	0.9965906400125217	V	E	mergedpre1203	1203	3.0	3.5	7.502518702707337e-05	0.9953162847527384	post1203R1	1203	GTA65GAG	V65E	0.16326463559803311	0.9987212851409407	0.16347367181124314	-2.612869793145067	-2.6110238170689795	True
66	GTA	GAG	77.0	77.5	0.0003113262498242513	0.9911081205937293	V	E	mergedpre1203	1203	2.0	2.5	5.3606655802384424e-05	0.9965798953598078	post1203R1	1203	GTA66GAG	V66E	0.1721880369311815	1.0055208656375458	0.17124262938293824	-2.545886201888793	-2.5538292213137366	True
67	ACA	GAG	571.0	571.5	0.0022941580259402436	0.9914355447972992	T	E	mergedpre1203	1203	246.0	246.5	0.005283690223565473	0.9917368657964118	post1203R1	1203	ACA67GAG	T67E	2.3031064834341533	1.0003039239420997	2.3024067269053954	1.2031427122963372	1.2027043093494645	True
68	ACA	GAG	34.0	34.5	0.00013848692001075782	0.9974650872467596	T	E	mergedpre1203	1203	6.0	6.5	0.00013933547695605574	0.9864201500535905	post1203R1	1203	ACA68GAG	T68E	1.006127343616509	0.9889269937019493	1.017392942071661	0.024876990984564563	0.04094106611284859	True
74	ACA	GAG	285.0	285.5	0.0011461306548801883	0.9882115142975283	T	E	mergedpre1203	1203	3.0	3.5	7.504449066232123e-05	0.9817427474860095	post1203R1	1203	ACA74GAG	T74E	0.06547638381608951	0.993454066545544	0.06590781196735662	-3.923406713636809	-3.913931883155527	True
77	AGA	GAG	176.0	176.5	0.0007087214905236107	0.9946775618374558	R	E	mergedpre1203	1203	2.0	2.5	5.358941930505241e-05	0.9976742192021607	post1203R1	1203	AGA77GAG	R77E	0.07561421520527055	1.0030126922328169	0.07538709708343268	-3.729538570348178	-3.733878432435348	True
83	CAG	GAG	81.0	81.5	0.00032715682653864064	0.9853582266895743	Q	E	mergedpre1203	1203	229.0	229.5	0.004918770628831068	0.9874083758412276	post1203R1	1203	CAG83GAG	Q83E	15.03490139842798	1.002080613015777	15.003684537095486	3.907244929651444	3.9042463579246567	True
84	GGA	GAG	17.0	17.5	7.023148296786207e-05	0.9872038238032556	G	E	mergedpre1203	1203	0.0	0.5	1.071627587980625e-05	0.9834433537656994	post1203R1	1203	GGA84GAG	G84E	0.15258507192152013	0.9961907865965625	0.15316852351427546	-2.7068082443318646	-2.701302217559082	True
85	GTC	GAG	270.0	270.5	0.0010856042059637998	0.9870028494602079	V	E	mergedpre1203	1203	11.0	11.5	0.00024647434523554376	0.9903875005358138	post1203R1	1203	GTC85GAG	V85E	0.2270388635946042	1.0034292211795102	0.22626295786734688	-2.143927678533948	-2.148866535538834	True
89	TGG	GAG	1217.0	1217.5	0.004887006783606952	0.9823325171597158	W	E	mergedpre1203	1203	55.0	55.5	0.0011895066226584937	0.9942667924043036	post1203R1	1203	TGG89GAG	W89E	0.24340187671696964	1.0121489160097175	0.24048030172926924	-2.056009370378035	-2.0734309376665574	True
91	AAA	GAG	209.0	209.5	0.0008451295125680239	0.9772662178134744	K	E	mergedpre1203	1203	24.0	24.5	0.0005273353422298752	0.9874623331898407	post1203R1	1203	AAA91GAG	K91E	0.6239698583327254	1.0104333038331959	0.6175270113976088	-0.695425851538898	-0.7103999477199617	True
92	GGG	GAG	543.0	543.5	0.0021823628143044145	0.9251551947061138	G	E	mergedpre1203	1203	35.0	35.5	0.0007608718948925135	0.9820069871616264	post1203R1	1203	GGG92GAG	G92E	0.348645921707123	1.0614510871049825	0.328461599354545	-1.6062033808362175	-1.6922412725534197	True
99	GAC	GAG	34.0	34.5	0.00013846190892818441	0.9635604376199	D	E	mergedpre1203	1203	71.0	71.5	0.0015324274508122938	0.9910304770886021	post1203R1	1203	GAC99GAG	D99E	11.067501977075247	1.0285088909799538	10.760725623412194	3.4277034607002568	3.3871491953573454	True
101	GAC	GAG	32.0	32.5	0.0001304377490859324	0.7784625202178511	D	E	mergedpre1203	1203	4.0	4.5	9.644648291825625e-05	0.685509451755326	post1203R1	1203	GAC101GAG	D101E	0.7394062193967891	0.880594034974847	0.8396675312681504	-0.2521098931123239	-0.06865886991135772	True
102	CTA	GAG	10.0	10.5	4.247194828939172e-05	0.994019545186108	L	E	mergedpre1203	1203	65.0	65.5	0.0014113945871401482	0.9914993104637132	post1203R1	1203	CTA102GAG	L102E	33.231218344948736	0.9974646024471049	33.315686855876145	5.058129732253025	5.061792182577482	True
103	GCA	GAG	168.0	168.5	0.000676261418182402	0.9852767655038449	A	E	mergedpre1203	1203	10.0	10.5	0.00022504179347593124	0.991094774743881	post1203R1	1203	GCA103GAG	A103E	0.3327733734696554	1.005904949191673	0.33081989877579	-1.5958820798408488	-1.604376067083224	True
104	GAC	GAG	24.0	24.5	9.832565456792898e-05	0.9945238630343698	D	E	mergedpre1203	1203	7.0	7.5	0.00016074413819709373	0.9892087101890351	post1203R1	1203	GAC104GAG	D104E	1.634813812361071	0.9946555803808289	1.6435978891659577	0.7168573828001488	0.724588427906774	True
112	TTT	GAG	734.0	734.5	0.002948129773903131	0.9797283465989138	F	E	mergedpre1203	1203	248.0	248.5	0.005325989112263706	0.9822431308671611	post1203R1	1203	TTT112GAG	F112E	1.8065653552328005	1.0025668179112885	1.8019401031010915	0.8495510564371357	0.8458526654857377	True
113	GAC	GAG	51.0	51.5	0.00020665965762714584	0.9719364210560107	D	E	mergedpre1203	1203	0.0	0.5	1.071627587980625e-05	0.9850507951476702	post1203R1	1203	GAC113GAG	D113E	0.0518547064427083	1.0134930370007236	0.05116434405525302	-4.288717429837611	-4.308053606931487	True
114	TGT	GAG	1003.0	1003.5	0.0040274355249111035	0.9796340592215631	C	E	mergedpre1203	1203	275.0	275.5	0.005904668009773244	0.9785138668609885	post1203R1	1203	TGT114GAG	C114E	1.4661111204017538	0.9988565195850124	1.4677895089585722	0.5536450906912966	0.5552957281311053	True
14	GAC	GAT	587.0	587.5	0.0023576576721190427	0.9896644300688636	D	D	mergedpre1203	1203	63.0	63.5	0.0013609670367353936	0.9824574563847571	post1203R1	1203	GAC14GAT	D14D	0.5772538790638626	0.9927177602173648	0.581488417148362	-0.7821776404013322	-0.7716331486524918	True
19	AAA	GAT	723.0	723.5	0.002935877354585812	0.9670682616846701	K	D	mergedpre1203	1203	28.0	28.5	0.0006144360124180752	0.9790337185236289	post1203R1	1203	AAA19GAT	K19D	0.209285313454369	1.0123729185550092	0.20672749104459284	-2.27419784082902	-2.291938661145137	True
20	ACA	GAT	254.0	254.5	0.0010215304090938284	0.9872017693147518	T	D	mergedpre1203	1203	12.0	12.5	0.00026790689699515626	0.9927879463328904	post1203R1	1203	ACA20GAT	T20D	0.2622603249107475	1.0056585970485203	0.2607846496618714	-1.93906914291215	-1.9472097622306732	True
24	TTA	GAT	1810.0	1810.5	0.007267756930561912	0.983262682948369	L	D	mergedpre1203	1203	121.0	121.5	0.0026040550387929186	0.988994384671439	post1203R1	1203	TTA24GAT	L24D	0.3583024396210213	1.0058292680302714	0.3562259033510624	-1.4891356675063254	-1.4975211067751566	True
25	GTA	GAT	46.0	46.5	0.00019063002197369715	0.9950005739398511	V	D	mergedpre1203	1203	2.0	2.5	5.4232287734825805e-05	0.9945876176840643	post1203R1	1203	GTA25GAT	V25D	0.28448975231356105	0.9995849688265489	0.2846078734532538	-1.8129525214458635	-1.8123536337429798	True
27	CAT	GAT	121.0	121.5	0.00048760323945131595	0.9884480170801596	H	D	mergedpre1203	1203	17.0	17.5	0.00037506965579321873	0.9877727292211411	post1203R1	1203	CAT27GAT	H27D	0.7692107546604333	0.9993168200579599	0.7697366232821133	-0.3775632039940094	-0.3765772468481589	True
31	GTT	GAT	1096.0	1096.5	0.004401210583777535	0.9856724841050671	V	D	mergedpre1203	1203	91.0	91.5	0.0019610784860045437	0.9909447468815638	post1203R1	1203	GTT31GAT	V31D	0.44557706310007117	1.0053488992150201	0.44320639675239043	-1.1739493910806904	-1.181645656479174	True
33	AAG	GAT	55.0	55.5	0.00022273055622441609	0.9888293603017899	K	D	mergedpre1203	1203	87.0	87.5	0.0018753482789660937	0.9874083758412276	post1203R1	1203	AAG33GAT	K33D	8.419806921671555	0.9985629629159387	8.431923909018797	3.0758618479314186	3.0779365452719665	True
35	GCT	GAT	42.0	42.5	0.00017054779953209708	0.9986576884954473	A	D	mergedpre1203	1203	7.0	7.5	0.00016074413819709373	0.9985961678597454	post1203R1	1203	GCT35GAT	A35D	0.9425166354423805	0.9999383966734441	0.9425747011795006	-0.08532113512616386	-0.08523225757483487	True
36	AGG	GAT	1185.0	1185.5	0.004785741678945563	0.9780978140201441	R	D	mergedpre1203	1203	260.0	260.5	0.005606732383453145	0.9882161766604968	post1203R1	1203	AGG36GAT	R36D	1.1715493145230669	1.0103449394276474	1.1595538006918118	0.21356975934622377	0.19872183523790712	True
37	AGA	GAT	39.0	39.5	0.00015851294789940247	0.9980637342440136	R	D	mergedpre1203	1203	141.0	141.5	0.0030327060739851687	0.9895730635689485	post1203R1	1203	AGA37GAT	R37D	19.132229348922486	0.9914928572357191	19.29638646340138	4.270258801477705	4.282584517120953	True
38	TGG	GAT	247.0	247.5	0.000993309707946879	0.9842013589279479	W	D	mergedpre1203	1203	10.0	10.5	0.00022504179347593124	0.9825646191435552	post1203R1	1203	TGG38GAT	W38D	0.22655752951522165	0.9983369868680373	0.22693492527605671	-2.1396494380801623	-2.137248220099365	True
39	TTT	GAT	2325.0	2325.5	0.009334221733423778	0.9749555465466792	F	D	mergedpre1203	1203	108.0	108.5	0.002325431865917956	0.9911805049509195	post1203R1	1203	TTT39GAT	F39D	0.2491297006145783	1.0166417417303892	0.24505161492832628	-2.0288424405232446	-2.052653812455224	True
41	AGA	GAT	446.0	446.5	0.0017920355758193596	0.9952379614541776	R	D	mergedpre1203	1203	13.0	13.5	0.00028933944875476875	0.9904517981910926	post1203R1	1203	AGA41GAT	R41D	0.16145854058866893	0.995190935787767	0.16223875718970712	-2.6238095889812634	-2.616854839536703	True
42	CAT	GAT	12.0	12.5	5.0198182424210784e-05	0.9756699449426335	H	D	mergedpre1203	1203	31.0	31.5	0.0006752122095515734	0.9876854154162736	post1203R1	1203	CAT42GAT	H42D	13.450929434965275	1.0123150974732	13.28729510064565	3.7319755394518985	3.7143171201648264	True
43	CAC	GAT	58.0	58.5	0.00023529979607351008	0.9864069117806764	H	D	mergedpre1203	1203	12.0	12.5	0.00026854000171865603	0.9683230213972673	post1203R1	1203	CAC43GAT	H43D	1.1412674647400092	0.9816669062559955	1.1625811743952115	0.2173314524003397	0.2440259669561221	True
44	TAT	GAT	22.0	22.5	9.037197103277088e-05	0.9565350984652831	Y	D	mergedpre1203	1203	1.0	1.5	3.2163303814567834e-05	0.979361880052319	post1203R1	1203	TAT44GAT	Y44D	0.35589910728963414	1.0238640292694543	0.3476038781668838	-1.5244839167024844	-1.5585080526228687	True
48	CAT	GAT	317.0	317.5	0.001275546074331192	0.9943775536030661	H	D	mergedpre1203	1203	7.0	7.5	0.00016084410988869587	0.9972013124879366	post1203R1	1203	CAT48GAT	H48D	0.12609823598338568	1.0028397250869538	0.12574116564085253	-2.991471052581029	-2.995562103896243	True
49	CCA	GAT	328.0	328.5	0.001320528693862456	0.9881956392404045	P	D	mergedpre1203	1203	2.0	2.5	5.363655867839519e-05	0.9891117785882858	post1203R1	1203	CCA49GAT	P49D	0.0406174882285306	1.00092708296971	0.04057986732462086	-4.623092041546206	-4.624428919946208	True
50	AAA	GAT	375.0	375.5	0.0015087956154519958	0.9879115536375837	K	D	mergedpre1203	1203	13.0	13.5	0.0002895069803349703	0.9921618665694495	post1203R1	1203	AAA50GAT	K50D	0.19187952123538055	1.0043023213122833	0.1910575303506806	-2.3879209736196634	-2.3941145972947893	True
59	CTA	GAT	1.0	1.5	6.025596734929983e-06	0.9730394716756783	L	D	mergedpre1203	1203	21.0	21.5	0.0004610567850403157	0.9913256990907531	post1203R1	1203	CTA59GAT	L59D	76.51636930291073	1.0187928937595758	75.10493032646512	6.230835712667762	6.2039749109323905	True
60	GAG	GAT	33.0	33.5	0.0001345160033890002	0.9939628414598399	E	D	mergedpre1203	1203	19.0	19.5	0.0004182843904845664	0.9176194255561038	post1203R1	1203	GAG60GAT	E60D	3.1095511310646837	0.9231928873803672	3.36825724458112	1.7520023258476274	1.8672983117652429	True
62	GGT	GAT	39.0	39.5	0.000158626893483045	0.9887696175284725	G	D	mergedpre1203	1203	3.0	3.5	7.50493181233382e-05	0.9923342482202591	post1203R1	1203	GGT62GAT	G62D	0.4731185013804732	1.0036051175406226	0.4714189805447289	-1.08491824850444	-1.0901099809122443	True
66	GTA	GAT	57.0	57.5	0.00023098399180508967	0.9911081205937293	V	D	mergedpre1203	1203	0.0	0.5	1.0721331160476885e-05	0.9965798953598078	post1203R1	1203	GTA66GAT	V66D	0.04641590560753589	1.0055208656375458	0.04616105661627032	-4.437179942446293	-4.4451229618712365	True
67	ACA	GAT	205.0	205.5	0.0008249334633958356	0.9914355447972992	T	D	mergedpre1203	1203	4.0	4.5	9.645681949713844e-05	0.9917368657964118	post1203R1	1203	ACA67GAT	T67D	0.11692678716180853	1.0003039239420997	0.1168912611089353	-3.096761018106467	-3.0971994210533396	True
68	ACA	GAT	219.0	219.5	0.0008810979403582998	0.9974650872467596	T	D	mergedpre1203	1203	11.0	11.5	0.00024651661307609863	0.9864201500535905	post1203R1	1203	ACA68GAT	T68D	0.2797834403923953	0.9889269937019493	0.2829161729573727	-1.8215534438567038	-1.8054893687284197	True
72	CTG	GAT	115.0	115.5	0.00046366734778262634	0.9856624421419424	L	D	mergedpre1203	1203	2.0	2.5	5.359401462044719e-05	0.989334791090531	post1203R1	1203	CTG72GAT	L72D	0.11558720896942004	1.0037257673535862	0.11515815646954664	-3.1183114963364846	-3.12367665395123	True
73	CAT	GAT	649.0	649.5	0.0026067482471173256	0.9939296278310008	H	D	mergedpre1203	1203	24.0	24.5	0.0005251650518734459	0.9963238446368858	post1203R1	1203	CAT73GAT	H73D	0.2014636635717316	1.002408839357279	0.20097953615503367	-2.3148794819937444	-2.3183505236742605	True
75	GGA	GAT	24.0	24.5	9.837461051684815e-05	0.9930635861360059	G	D	mergedpre1203	1203	223.0	223.5	0.00479120219516378	0.9913715486194478	post1203R1	1203	GGA75GAT	G75D	48.70364588984282	0.9982961438318952	48.786771531438575	5.60841811084875	5.610878352237302	True
76	GAA	GAT	166.0	166.5	0.0006684411470690964	0.9895116967164084	E	D	mergedpre1203	1203	4.0	4.5	9.64712944303906e-05	0.9922930154782832	post1203R1	1203	GAA76GAT	E76D	0.1443227946893856	1.002810799277163	0.14391826932200474	-2.796678352098433	-2.800727789860503	True
78	GAC	GAT	677.0	677.5	0.0027200096354584873	0.9837220973181308	D	D	mergedpre1203	1203	22.0	22.5	0.00048236681316325437	0.9934934076535534	post1203R1	1203	GAC78GAT	D78D	0.17734011191542937	1.0099329987219579	0.17559591788747209	-2.509668788237064	-2.5239283726815627	True
82	GGT	GAT	66.0	66.5	0.00026693855596276507	0.9886219949341886	G	D	mergedpre1203	1203	9.0	9.5	0.00020360924171631875	0.990323202880535	post1203R1	1203	GGT82GAT	G82D	0.7627569609866323	1.00172078707035	0.7614466733962909	-0.393185091294462	-0.395665528726495	True
84	GGA	GAT	488.0	488.5	0.0019604616817028926	0.9872038238032556	G	D	mergedpre1203	1203	43.0	43.5	0.0009323160015431437	0.9834433537656994	post1203R1	1203	GGA84GAT	G84D	0.47555941044117583	0.9961907865965625	0.4773778445250448	-1.0667964835065553	-1.0612904567337729	True
85	GTC	GAT	21.0	21.5	8.628647108399887e-05	0.9870028494602079	V	D	mergedpre1203	1203	0.0	0.5	1.071627587980625e-05	0.9903875005358138	post1203R1	1203	GTC85GAT	V85D	0.1241941609754104	1.0034292211795102	0.12376972720549512	-3.0142696054662435	-3.0192084624711297	True
88	GAA	GAT	47.0	47.5	0.00019063596156779016	0.9903217132353531	E	D	mergedpre1203	1203	3.0	3.5	7.501393115864374e-05	0.9960885593038707	post1203R1	1203	GAA88GAT	E88D	0.3934930772857816	1.0058232047136253	0.39121495253016725	-1.353966582652257	-1.3623433250741175	True
92	GGG	GAT	195.0	195.5	0.0007850081512355345	0.9251551947061138	G	D	mergedpre1203	1203	4.0	4.5	9.644855005679748e-05	0.9820069871616264	post1203R1	1203	GGG92GAT	G92D	0.12286311919818393	1.0614510871049825	0.11575014684217116	-3.1109140711786303	-3.1969519628958327	True
94	TAT	GAT	818.0	818.5	0.003285446495590638	0.9920021354398725	Y	D	mergedpre1203	1203	15.0	15.5	0.00033220455227399374	0.9978031634446397	post1203R1	1203	TAT94GAT	Y94D	0.10111397422537298	1.0058477979003493	0.10052611780474413	-3.3143577165467013	-3.322769733591979	True
95	AGC	GAT	75.0	75.5	0.0003031349372048951	0.9893742170687052	S	D	mergedpre1203	1203	129.0	129.5	0.0027755154528698186	0.977549402031806	post1203R1	1203	AGC95GAT	S95D	9.156039480179716	0.988048187598891	9.266794469235656	3.2120703741143832	3.2294170645251303	True
97	CAA	GAT	42.0	42.5	0.00017064846416382253	0.9920839188917888	Q	D	mergedpre1203	1203	73.0	73.5	0.0015752925543315187	0.9948883364053325	post1203R1	1203	CAA97GAT	Q97D	9.2312143683827	1.0028267946492635	9.205193177562927	3.2024479978802014	3.1983755485390937	True
98	GTA	GAT	147.0	147.5	0.0005920841361592807	0.9865787572254335	V	D	mergedpre1203	1203	8.0	8.5	0.00018217668995670625	0.9950597968194094	post1203R1	1203	GTA98GAT	V98D	0.3076871661153536	1.0085964141553454	0.30506470357920906	-1.7128128271864433	-1.7251618284157564	True
102	CTA	GAT	216.0	216.5	0.000875731124252696	0.994019545186108	L	D	mergedpre1203	1203	4.0	4.5	9.696604033787278e-05	0.9914993104637132	post1203R1	1203	CTA102GAT	L102D	0.11072581258387798	0.9974646024471049	0.11100726011953865	-3.1712740597900773	-3.167611609465621	True
106	CTA	GAT	20.0	20.5	8.229362364918028e-05	0.9904960900492958	L	D	mergedpre1203	1203	69.0	69.5	0.0014895942730994277	0.9923376985232656	post1203R1	1203	CTA106GAT	L106D	18.10096830162206	1.0018592788931435	18.067376010750785	4.175315088573929	4.17263520668778	True
108	CAT	GAT	32.0	32.5	0.00013044560217703675	0.9938650429868431	H	D	mergedpre1203	1203	0.0	0.5	1.071627587980625e-05	0.9953598525440439	post1203R1	1203	CAT108GAT	H108D	0.08215130062616025	1.0015040367580577	0.08202792760785074	-3.6077410097789078	-3.6099092460060076	True
111	TAC	GAT	317.0	317.5	0.0012741639678469237	0.9941789768964977	Y	D	mergedpre1203	1203	11.0	11.5	0.00024647434523554376	0.9969672939260148	post1203R1	1203	TAC111GAT	Y111D	0.19344005281520787	1.002804642920756	0.19289903988856377	-2.374082132171444	-2.3781227130562965	True
112	TTT	GAT	27.0	27.5	0.00011037926314817714	0.9797283465989138	F	D	mergedpre1203	1203	6.0	6.5	0.00013931158643748124	0.9822431308671611	post1203R1	1203	TTT112GAT	F112D	1.262117380240746	1.0025668179112885	1.2588860489819478	0.3321477000475619	0.3284493090961639	True
113	GAC	GAT	383.0	383.5	0.001538912207767193	0.9719364210560107	D	D	mergedpre1203	1203	78.0	78.5	0.0016824553131295813	0.9850507951476702	post1203R1	1203	GAC113GAT	D113D	1.0932756947653661	1.0134930370007236	1.0787204794230723	0.10932107873430069	0.08998490164042465	True
114	TGT	GAT	583.0	583.5	0.00234181228578538	0.9796340592215631	C	D	mergedpre1203	1203	35.0	35.5	0.0007608555874662437	0.9785138668609885	post1203R1	1203	TGT114GAT	C114D	0.32490033128811324	0.9988565195850124	0.32527227376269935	-1.62028024271991	-1.6186296052801012	True
20	ACA	GCA	20.0	20.5	8.22843747993064e-05	0.9872017693147518	T	A	mergedpre1203	1203	3.0	3.5	7.501393115864374e-05	0.9927879463328904	post1203R1	1203	ACA20GCA	T20A	0.9116424757629203	1.0056585970485203	0.9065128846295102	-0.14160056917165892	-0.1497411884901822	True
35	GCT	GCA	33.0	33.5	0.00013443179492530005	0.9986576884954473	A	A	mergedpre1203	1203	0.0	0.5	1.071627587980625e-05	0.9985961678597454	post1203R1	1203	GCT35GCA	A35A	0.0797153373259725	0.9999383966734441	0.07972024835846524	-3.648909985054753	-3.6488211075034243	True
58	CCA	GCA	253.0	253.5	0.0010180232277962509	0.9844364930204167	P	A	mergedpre1203	1203	15.0	15.5	0.0003323826474813973	0.9915188814787811	post1203R1	1203	CCA58GCA	P58A	0.3264980978881172	1.0071943578977192	0.3241659321539539	-1.625195614442487	-1.6355377209442825	True
67	ACA	GCA	74.0	74.5	0.00029906346969824695	0.9914355447972992	T	A	mergedpre1203	1203	4.0	4.5	9.645681949713844e-05	0.9917368657964118	post1203R1	1203	ACA67GCA	T67A	0.3225295941174719	1.0003039239420997	0.3224315994347142	-1.6329349548869454	-1.633373357833818	True
74	ACA	GCA	35.0	35.5	0.00014251361908317576	0.9882115142975283	T	A	mergedpre1203	1203	6.0	6.5	0.00013936833980145372	0.9817427474860095	post1203R1	1203	ACA74GCA	T74A	0.9779299739775301	0.993454066545544	0.9843736181764351	-0.02272210169516031	-0.013247271213878248	True
84	GGA	GCA	31.0	31.5	0.00012641666934215174	0.9872038238032556	G	A	mergedpre1203	1203	2.0	2.5	5.358137939903125e-05	0.9834433537656994	post1203R1	1203	GGA84GCA	G84A	0.42384742200422254	0.9961907865965625	0.4254681208729873	-1.2328770559994529	-1.2273710292266704	True
103	GCA	GCA	245495.0	245495.5	0.9852767655038449	0.9852767655038449	A	A	mergedpre1203	1203	46242.0	46242.5	0.991094774743881	0.991094774743881	post1203R1	1203	GCA103GCA	A103A	1.005904949191673	1.005904949191673	1.0	0.0	-0.008493987242375146	True
35	GCT	GCC	24.0	24.5	9.831579031850303e-05	0.9986576884954473	A	A	mergedpre1203	1203	6.0	6.5	0.00013931158643748124	0.9985961678597454	post1203R1	1203	GCT35GCC	A35A	1.4169807920596331	0.9999383966734441	1.4170680881678206	0.5029090794289033	0.5029979569802323	True
99	GAC	GCC	23.0	23.5	9.431463361774881e-05	0.9635604376199	D	A	mergedpre1203	1203	1.0	1.5	3.214882763941875e-05	0.9910304770886021	post1203R1	1203	GAC99GCC	D99A	0.34086786330227287	1.0285088909799538	0.33141946199171607	-1.593269770256445	-1.633824035599356	True
13	GTG	GCG	21.0	21.5	8.62760834670947e-05	0.9822010433386837	V	A	mergedpre1203	1203	2.0	2.5	5.358137939903125e-05	0.9741630588537872	post1203R1	1203	GTG13GCG	V13A	0.6210455695924925	0.9918163551755413	0.626169921832529	-0.6753738848222175	-0.6635188057037604	True
92	GGG	GCG	142.0	142.5	0.0005721926422049293	0.9251551947061138	G	A	mergedpre1203	1203	9.0	9.5	0.00020361360567546134	0.9820069871616264	post1203R1	1203	GGG92GCG	G92A	0.35584799708511045	1.0614510871049825	0.33524672159473273	-1.5767048709221092	-1.6627427626393114	True
103	GCA	GCG	55.0	55.5	0.00022274485880785345	0.9852767655038449	A	A	mergedpre1203	1203	6.0	6.5	0.00013931158643748124	0.991094774743881	post1203R1	1203	GCA103GCG	A103A	0.6254312094253798	1.005904949191673	0.6217597496940094	-0.6855708696467645	-0.6940648568891397	True
14	GAC	GCT	269.0	269.5	0.0010815127534231183	0.9896644300688636	D	A	mergedpre1203	1203	9.0	9.5	0.00020360924171631875	0.9824574563847571	post1203R1	1203	GAC14GCT	D14A	0.18826337560224873	0.9927177602173648	0.18964441168155058	-2.398631235030056	-2.3880867432812156	True
15	AGG	GCT	642.0	642.5	0.0025786022169958984	0.9813076422946951	R	A	mergedpre1203	1203	34.0	34.5	0.0007394230357066312	0.9907947190192464	post1203R1	1203	AGG15GCT	R15A	0.286753432085414	1.0096677905232314	0.28400770508566214	-1.8159980245303482	-1.8298787078005727	True
16	ATG	GCT	33.0	33.5	0.0001344409663696926	0.9900614013965808	M	A	mergedpre1203	1203	3.0	3.5	7.501393115864374e-05	0.9950169317158901	post1203R1	1203	ATG16GCT	M16A	0.5579692945107716	1.0050052757458467	0.5551904134002527	-0.84894543810109	-0.8561485129106595	True
19	AAA	GCT	158.0	158.5	0.0006431742373211489	0.9670682616846701	K	A	mergedpre1203	1203	33.0	33.5	0.0007222318040703691	0.9790337185236289	post1203R1	1203	AAA19GCT	K19A	1.1229178069670496	1.0123729185550092	1.109193841899509	0.14951151185632783	0.13177069154021115	True
25	GTA	GCT	18.0	18.5	7.584205175297629e-05	0.9950005739398511	V	A	mergedpre1203	1203	6.0	6.5	0.0001410039481105471	0.9945876176840643	post1203R1	1203	GTA25GCT	V25A	1.859178975930245	0.9995849688265489	1.8599509135404533	0.895264547286948	0.8958634349898317	True
29	ATG	GCT	1.0	1.5	6.0193341011328385e-06	0.988188060048877	M	A	mergedpre1203	1203	31.0	31.5	0.0006751253804277937	0.9882442453598526	post1203R1	1203	ATG29GCT	M29A	112.15947961764327	1.0000568569012793	112.15310293974126	6.8093257257927515	6.809243700955053	True
33	AAG	GCT	18.0	18.5	7.424351874147203e-05	0.9888293603017899	K	A	mergedpre1203	1203	155.0	155.5	0.0033327617986197437	0.9874083758412276	post1203R1	1203	AAG33GCT	K33A	44.88959918811177	0.9985629629159387	44.9542000406545	5.4903840069508485	5.492458704291396	True
34	AAG	GCT	281.0	281.5	0.0011298323914718726	0.9686637072951452	K	A	mergedpre1203	1203	36.0	36.5	0.0007822881392258562	0.9691907068455571	post1203R1	1203	AAG34GCT	K34A	0.6923930886834833	1.0005440479977137	0.692016598438718	-0.5311214526929389	-0.531906134608283	True
35	GCT	GCT	248862.0	248862.5	0.9986576884954473	0.9986576884954473	A	A	mergedpre1203	1203	46592.0	46592.5	0.9985961678597454	0.9985961678597454	post1203R1	1203	GCT35GCT	A35A	0.9999383966734441	0.9999383966734441	1.0	0.0	8.887755132899856e-05	True
39	TTT	GCT	359.0	359.5	0.0014429811710022999	0.9749555465466792	F	A	mergedpre1203	1203	11.0	11.5	0.00024647434523554376	0.9911805049509195	post1203R1	1203	TTT39GCT	F39A	0.17080912085938155	1.0166417417303892	0.16801309040159368	-2.5733544528253973	-2.5971658247573766	True
40	TAT	GCT	220.0	220.5	0.0008850019265348061	0.9831568680965836	Y	A	mergedpre1203	1203	2.0	2.5	5.358137939903125e-05	0.9885014359809678	post1203R1	1203	TAT40GCT	Y40A	0.060543799728015574	1.0054361293276945	0.06021645528940702	-4.053698405108179	-4.061519841968817	True
46	AGC	GCT	305.0	305.5	0.0012269815450729963	0.9882422635901761	S	A	mergedpre1203	1203	316.0	316.5	0.006787475873900922	0.9866073343341196	post1203R1	1203	AGC46GCT	S46A	5.531848381221673	0.998345618967846	5.541015331885619	2.470150358957181	2.4725391027595083	True
48	CAT	GCT	26.0	26.5	0.00010646290069220972	0.9943775536030661	H	A	mergedpre1203	1203	3.0	3.5	7.506058461472474e-05	0.9972013124879366	post1203R1	1203	CAT48GCT	H48A	0.7050398225737728	1.0028397250869538	0.7030433726711819	-0.5083143990356143	-0.5124054503508279	True
49	CCA	GCT	1.0	1.5	6.029811387499799e-06	0.9881956392404045	P	A	mergedpre1203	1203	42.0	42.5	0.0009118214975327183	0.9891117785882858	post1203R1	1203	CCA49GCT	P49A	151.21890867481943	1.00092708296971	151.07884604956345	7.2391578593053065	7.237820980905305	True
52	AGT	GCT	6.0	6.5	2.6092681203635313e-05	0.9941171039532419	S	A	mergedpre1203	1203	41.0	41.5	0.0008895462242513879	0.9967954901078173	post1203R1	1203	AGT52GCT	S52A	34.091790617801806	1.0026942360652729	34.00018609021157	5.087470737447124	5.083589003245973	True
59	CTA	GCT	1932.0	1932.5	0.007762977126834794	0.9730394716756783	L	A	mergedpre1203	1203	147.0	147.5	0.0031630639903928635	0.9913256990907531	post1203R1	1203	CTA59GCT	L59A	0.4074550187013809	1.0187928937595758	0.3999390074245413	-1.3221480958761855	-1.3490088976115566	True
63	GAA	GCT	55.0	55.5	0.00022507269239659835	0.9900866631249823	E	A	mergedpre1203	1203	149.0	149.5	0.0032272688023486746	0.9845544426215352	post1203R1	1203	GAA63GCT	E63A	14.338784363328877	0.99441238761263	14.419354125055914	3.8499346393934717	3.8580184658107957	True
66	GTA	GCT	37.0	37.5	0.00015064173378592807	0.9911081205937293	V	A	mergedpre1203	1203	25.0	25.5	0.0005467878891843211	0.9965798953598078	post1203R1	1203	GTA66GCT	V66A	3.6297238185093055	1.0055208656375458	3.6097946273923376	1.8519167599736965	1.8439737405487528	True
71	GGT	GCT	237.0	237.5	0.0009533328516493661	0.9931901929144289	G	A	mergedpre1203	1203	11.0	11.5	0.000246527182301492	0.9924648430800892	post1203R1	1203	GGT71GCT	G71A	0.2585950771285958	0.9992696768055963	0.2587840731395519	-1.9501792654613042	-1.9491252468765161	True
72	CTG	GCT	161.0	161.5	0.0006483313997133693	0.9856624421419424	L	A	mergedpre1203	1203	22.0	22.5	0.0004823461315840247	0.989334791090531	post1203R1	1203	CTG72GCT	L72A	0.7439808280106014	1.0037257673535862	0.7412192176476391	-0.43202780817203984	-0.4373929657867855	True
76	GAA	GCT	20.0	20.5	8.230056165115e-05	0.9895116967164084	E	A	mergedpre1203	1203	4.0	4.5	9.64712944303906e-05	0.9922930154782832	post1203R1	1203	GAA76GCT	E76A	1.1721826983308636	1.002810799277163	1.1688971630299412	0.2251480103547457	0.2210985725926759	True
77	AGA	GCT	380.0	380.5	0.0015278670093157726	0.9946775618374558	R	A	mergedpre1203	1203	8.0	8.5	0.0001822040256371782	0.9976742192021607	post1203R1	1203	AGA77GCT	R77A	0.11925385162860146	1.0030126922328169	0.11889565561042825	-3.072232094217566	-3.076571956304736	True
84	GGA	GCT	273.0	273.5	0.0010976177480977302	0.9872038238032556	G	A	mergedpre1203	1203	7.0	7.5	0.00016074413819709373	0.9834433537656994	post1203R1	1203	GGA84GCT	G84A	0.14644819517147725	0.9961907865965625	0.14700818070382923	-2.766031654570937	-2.7605256277981542	True
88	GAA	GCT	285.0	285.5	0.0011458224637390334	0.9903217132353531	E	A	mergedpre1203	1203	11.0	11.5	0.00024647434523554376	0.9960885593038707	post1203R1	1203	GAA88GCT	E88A	0.2151069236601033	1.0058232047136253	0.21386156399259834	-2.225250875684743	-2.2336276181066035	True
89	TGG	GCT	13.0	13.5	5.418857624533376e-05	0.9823325171597158	W	A	mergedpre1203	1203	22.0	22.5	0.00048223241459128126	0.9942667924043036	post1203R1	1203	TGG89GCT	W89A	8.899152699787104	1.0121489160097175	8.792335356017578	3.13624641440777	3.1188248471192477	True
90	AGG	GCT	342.0	342.5	0.0013815107475485748	0.9873203531827184	R	A	mergedpre1203	1203	12.0	12.5	0.0002690602264410866	0.9944358345171983	post1203R1	1203	AGG90GCT	R90A	0.19475796834626236	1.0072068617967234	0.19336441771141233	-2.3706057556785685	-2.3809657725280235	True
91	AAA	GCT	777.0	777.5	0.0031364591695543604	0.9772662178134744	K	A	mergedpre1203	1203	26.0	26.5	0.0005703831252690487	0.9874623331898407	post1203R1	1203	AAA91GCT	K91A	0.18185574701745305	1.0104333038331959	0.17997798204746637	-2.47410767240952	-2.4890817685905837	True
94	TAT	GCT	129.0	129.5	0.0005198110215992518	0.9920021354398725	Y	A	mergedpre1203	1203	4.0	4.5	9.644648291825625e-05	0.9978031634446397	post1203R1	1203	TAT94GCT	Y94A	0.18554143508063523	1.0058477979003493	0.18446273429035936	-2.4385987067036643	-2.447010723748942	True
95	AGC	GCT	235.0	235.5	0.0009455401021424212	0.9893742170687052	S	A	mergedpre1203	1203	10.0	10.5	0.00022504179347593124	0.977549402031806	post1203R1	1203	AGC95GCT	S95A	0.2380034363069611	0.988048187598891	0.24088241777493266	-2.053599001081115	-2.036252310670368	True
98	GTA	GCT	214.0	214.5	0.0008610308285163776	0.9865787572254335	V	A	mergedpre1203	1203	5.0	5.5	0.00011787903467786875	0.9950597968194094	post1203R1	1203	GTA98GCT	V98A	0.136904546009094	1.0085964141553454	0.13573768862121668	-2.881106743049828	-2.893455744279141	True
100	CCT	GCT	26.0	26.5	0.00010635095816193438	0.9945640614026287	P	A	mergedpre1203	1203	4.0	4.5	9.644648291825625e-05	0.9932594624716019	post1203R1	1203	CCT100GCT	P100A	0.9068699011757171	0.9986882705884357	0.9080610315382813	-0.13913882937712305	-0.13724516159850653	True
102	CTA	GCT	156.0	156.5	0.0006330342768847433	0.994019545186108	L	A	mergedpre1203	1203	4.0	4.5	9.696604033787278e-05	0.9914993104637132	post1203R1	1203	CTA102GCT	L102A	0.15317660335085995	0.9974646024471049	0.15356595409508061	-2.703069691995971	-2.6994072416715147	True
106	CTA	GCT	66.0	66.5	0.00026695248647173116	0.9904960900492958	L	A	mergedpre1203	1203	5.0	5.5	0.00011788156118053025	0.9923376985232656	post1203R1	1203	CTA106GCT	L106A	0.44158255552721093	1.0018592788931435	0.4407630540838753	-1.181924796395387	-1.1846046782815352	True
107	ATT	GCT	147.0	147.5	0.0005922267726652213	0.9912932626676303	I	A	mergedpre1203	1203	8.0	8.5	0.00018217668995670625	0.995188392129967	post1203R1	1203	ATT107GCT	I107A	0.3076130603431679	1.00392934120409	0.3064090745412658	-1.7064690704645094	-1.7121268032176153	True
110	TAT	GCT	142.0	142.5	0.0005718619826153957	0.9948090984244701	Y	A	mergedpre1203	1203	11.0	11.5	0.00024647434523554376	0.9914162630202752	post1203R1	1203	TAT110GCT	Y110A	0.4310032013464155	0.9965894608226158	0.4324781851402002	-1.2093007320427172	-1.2043719544044298	True
111	TAC	GCT	170.0	170.5	0.0006842360835209464	0.9941789768964977	Y	A	mergedpre1203	1203	9.0	9.5	0.00020360924171631875	0.9969672939260148	post1203R1	1203	TAC111GCT	Y111A	0.2975716227483722	1.002804642920756	0.29673937476163736	-1.752731722149516	-1.7567723030343683	True
112	TTT	GCT	236.0	236.5	0.0009492616630743234	0.9797283465989138	F	A	mergedpre1203	1203	46.0	46.5	0.0009966136568219813	0.9822431308671611	post1203R1	1203	TTT112GCT	F112A	1.0498829728299588	1.0025668179112885	1.0471950139116384	0.06653013319976582	0.06283174224836778	True
113	GAC	GCT	16.0	16.5	6.621134661840595e-05	0.9719364210560107	D	A	mergedpre1203	1203	0.0	0.5	1.071627587980625e-05	0.9850507951476702	post1203R1	1203	GAC113GCT	D113A	0.1618495382908774	1.0134930370007236	0.15969477083912303	-2.6466110220128463	-2.6659471991067223	True
114	TGT	GCT	368.0	368.5	0.001478933722899593	0.9796340592215631	C	A	mergedpre1203	1203	69.0	69.5	0.0014895623472930687	0.9785138668609885	post1203R1	1203	TGT114GCT	C114A	1.007186680666553	0.9988565195850124	1.0083396973621412	0.01198174711119428	0.01363238455100298	True
37	AGA	GGA	152.0	152.5	0.0006119803684723766	0.9980637342440136	R	G	mergedpre1203	1203	13.0	13.5	0.00028933944875476875	0.9895730635689485	post1203R1	1203	AGA37GGA	R37G	0.4727920431124563	0.9914928572357191	0.4768486627635422	-1.0683966234638544	-1.0560709078206056	True
41	AGA	GGA	151.0	151.5	0.0006080479053452027	0.9952379614541776	R	G	mergedpre1203	1203	12.0	12.5	0.00026790689699515626	0.9904517981910926	post1203R1	1203	AGA41GGA	R41G	0.440601627996826	0.995190935787767	0.442730748595552	-1.1754985197217356	-1.168543770277175	True
58	CCA	GGA	440.0	440.5	0.0017689910526400333	0.9844364930204167	P	G	mergedpre1203	1203	130.0	130.5	0.002798447451375635	0.9915188814787811	post1203R1	1203	CCA58GGA	P58G	1.581945509107718	1.0071943578977192	1.570645721655606	0.651357799823449	0.6410156933216534	True
63	GAA	GGA	23.0	23.5	9.530104993369481e-05	0.9900866631249823	E	G	mergedpre1203	1203	1.0	1.5	3.2380623434936534e-05	0.9845544426215352	post1203R1	1203	GAA63GGA	E63G	0.3397719485510934	0.99441238761263	0.34168113026710445	-1.5492775194110084	-1.5411936929936842	True
75	GGA	GGA	247320.0	247320.5	0.9930635861360059	0.9930635861360059	G	G	mergedpre1203	1203	46245.0	46245.5	0.9913715486194478	0.9913715486194478	post1203R1	1203	GGA75GGA	G75G	0.9982961438318952	0.9982961438318952	1.0	0.0	0.0024602413885520696	True
77	AGA	GGA	43.0	43.5	0.00017467073562479923	0.9946775618374558	R	G	mergedpre1203	1203	4.0	4.5	9.646095474909434e-05	0.9976742192021607	post1203R1	1203	AGA77GGA	R77G	0.5522445096715967	1.0030126922328169	0.5505857642162428	-0.8609607863707757	-0.8653006484579454	True
84	GGA	GGA	245987.0	245987.5	0.9872038238032556	0.9872038238032556	G	G	mergedpre1203	1203	45885.0	45885.5	0.9834433537656994	0.9834433537656994	post1203R1	1203	GGA84GGA	G84G	0.9961907865965625	0.9961907865965625	1.0	0.0	0.00550602677278249	True
93	AGA	GGA	71.0	71.5	0.000286987236092157	0.9987175885044554	R	G	mergedpre1203	1203	7.0	7.5	0.00016074413819709373	0.998510437652707	post1203R1	1203	AGA93GGA	R93G	0.5601090152506845	0.9997925831545046	0.5602252153976293	-0.835921175183578	-0.8356219048912619	True
98	GTA	GGA	22.0	22.5	9.03179190751445e-05	0.9865787572254335	V	G	mergedpre1203	1203	1.0	1.5	3.214882763941875e-05	0.9950597968194094	post1203R1	1203	GTA98GGA	V98G	0.3559518196236444	1.0085964141553454	0.3529179904151635	-1.5025951197960976	-1.5149441210254107	True
14	GAC	GGC	89.0	89.5	0.00035916657302919886	0.9896644300688636	D	G	mergedpre1203	1203	7.0	7.5	0.00016074413819709373	0.9824574563847571	post1203R1	1203	GAC14GGC	D14G	0.44754760121851833	0.9927177602173648	0.45083065817269513	-1.149342467376874	-1.1387979756280335	True
46	AGC	GGC	22.0	22.5	9.036688957166094e-05	0.9882422635901761	S	G	mergedpre1203	1203	4.0	4.5	9.650439631138751e-05	0.9866073343341196	post1203R1	1203	AGC46GGC	S46G	1.0679176495818141	0.998345618967846	1.0696873199943484	0.0971891444602067	0.09957788826253378	True
62	GGT	GGC	34.0	34.5	0.00013854753987759626	0.9887696175284725	G	G	mergedpre1203	1203	0.0	0.5	1.0721331160476885e-05	0.9923342482202591	post1203R1	1203	GGT62GGC	G62G	0.07738377144732378	1.0036051175406226	0.07710579598971758	-3.69701687916311	-3.702208611570914	True
71	GGT	GGC	21.0	21.5	8.630171078089e-05	0.9931901929144289	G	G	mergedpre1203	1203	1.0	1.5	3.2155719430629395e-05	0.9924648430800892	post1203R1	1203	GGT71GGC	G71G	0.37259654692441757	0.9992696768055963	0.37286886170258987	-1.4232597722809488	-1.4222057536961608	True
78	GAC	GGC	58.0	58.5	0.0002348643006263048	0.9837220973181308	D	G	mergedpre1203	1203	5.0	5.5	0.00011791188766212885	0.9934934076535534	post1203R1	1203	GAC78GGC	D78G	0.502042615023642	1.0099329987219579	0.4971048729558921	-1.0083778492716118	-1.0226374337161104	True
82	GGT	GGC	41.0	41.5	0.0001665857153752594	0.9886219949341886	G	G	mergedpre1203	1203	4.0	4.5	9.644648291825625e-05	0.990323202880535	post1203R1	1203	GGT82GGC	G82G	0.5789601029175643	1.00172078707035	0.5779655472767028	-0.7909445991414701	-0.7934250365735032	True
92	GGG	GGC	75.0	75.5	0.0003031617156945415	0.9251551947061138	G	G	mergedpre1203	1203	5.0	5.5	0.00011788156118053025	0.9820069871616264	post1203R1	1203	GGG92GGC	G92G	0.3888405266161803	1.0614510871049825	0.36632919909358214	-1.4487873960013722	-1.5348252877185744	True
95	AGC	GGC	72.0	72.5	0.00029108984036231654	0.9893742170687052	S	G	mergedpre1203	1203	13.0	13.5	0.00028933944875476875	0.977549402031806	post1203R1	1203	AGC95GGC	S95G	0.9939867650297617	0.988048187598891	1.0060104127565908	0.00864523790144205	0.02599192831218928	True
99	GAC	GGC	59.0	59.5	0.00023879662554281082	0.9635604376199	D	G	mergedpre1203	1203	4.0	4.5	9.644648291825625e-05	0.9910304770886021	post1203R1	1203	GAC99GGC	D99G	0.4038854514758023	1.0285088909799538	0.39269028689774765	-1.3485361811655947	-1.3890904465085059	True
101	GAC	GGC	55.0	55.5	0.00022274754074674607	0.7784625202178511	D	G	mergedpre1203	1203	10.0	10.5	0.00022504179347593124	0.685509451755326	post1203R1	1203	GAC101GGC	D101G	1.010299789265883	0.880594034974847	1.14729347365468	0.19823447490247265	0.3816854981034388	True
104	GAC	GGC	21.0	21.5	8.628577849838665e-05	0.9945238630343698	D	G	mergedpre1203	1203	2.0	2.5	5.358137939903125e-05	0.9892087101890351	post1203R1	1203	GAC104GGC	D104G	0.6209757891914147	0.9946555803808289	0.6243123765048988	-0.6796600285078969	-0.6719289834012716	True
113	GAC	GGC	37.0	37.5	0.00015048033322364988	0.9719364210560107	D	G	mergedpre1203	1203	2.0	2.5	5.358137939903125e-05	0.9850507951476702	post1203R1	1203	GAC113GGC	D113G	0.3560689842399303	1.0134930370007236	0.3513284958460707	-1.5091074982629114	-1.5284436753567874	True
15	AGG	GGG	125.0	125.5	0.0005036802774054245	0.9813076422946951	R	G	mergedpre1203	1203	10.0	10.5	0.00022504179347593124	0.9907947190192464	post1203R1	1203	AGG15GGG	R15G	0.4467949283922221	1.0096677905232314	0.44251676896683356	-1.1761959683992889	-1.1900766516695134	True
33	AAG	GGG	149.0	149.5	0.0005999678946945983	0.9888293603017899	K	G	mergedpre1203	1203	20.0	20.5	0.0004393673110720562	0.9874083758412276	post1203R1	1203	AAG33GGG	K33G	0.7323180372771569	0.9985629629159387	0.7333719199224948	-0.4473830671308257	-0.445308369790278	True
36	AGG	GGG	45.0	45.5	0.0001836788244555235	0.9780978140201441	R	G	mergedpre1203	1203	5.0	5.5	0.00011837630752012397	0.9882161766604968	post1203R1	1203	AGG36GGG	R36G	0.6444744399417035	1.0103449394276474	0.6378756549290912	-0.6486528770116757	-0.6635008011199924	True
60	GAG	GGG	18.0	18.5	7.428495709541802e-05	0.9939628414598399	E	G	mergedpre1203	1203	0.0	0.5	1.0725240781655547e-05	0.9176194255561038	post1203R1	1203	GAG60GGG	E60G	0.14437971294617724	0.9231928873803672	0.15639170851485446	-2.6767640681857987	-2.561468082268183	True
75	GGA	GGG	35.0	35.5	0.0001425428029938004	0.9930635861360059	G	G	mergedpre1203	1203	2.0	2.5	5.359286571771566e-05	0.9913715486194478	post1203R1	1203	GGA75GGG	G75G	0.37597735271170846	0.9982961438318952	0.376619057415712	-1.4088220908366789	-1.4063618494481267	True
84	GGA	GGG	51.0	51.5	0.00020668122130542267	0.9872038238032556	G	G	mergedpre1203	1203	5.0	5.5	0.00011787903467786875	0.9834433537656994	post1203R1	1203	GGA84GGG	G84G	0.5703422591241286	0.9961907865965625	0.572523121873748	-0.8045941359328197	-0.7990881091600373	True
89	TGG	GGG	23.0	23.5	9.43282623529884e-05	0.9823325171597158	W	G	mergedpre1203	1203	0.0	0.5	1.071627587980625e-05	0.9942667924043036	post1203R1	1203	TGG89GGG	W89G	0.11360620467813325	1.0121489160097175	0.11224257901299035	-3.1553080314360735	-3.172729598724596	True
90	AGG	GGG	84.0	84.5	0.0003408398778623491	0.9873203531827184	R	G	mergedpre1203	1203	15.0	15.5	0.00033363468078694735	0.9944358345171983	post1203R1	1203	AGG90GGG	R90G	0.9788604633923979	1.0072068617967234	0.9718564284264711	-0.0411848935007134	-0.05154491035016856	True
92	GGG	GGG	230402.0	230402.5	0.9251551947061138	0.9251551947061138	G	G	mergedpre1203	1203	45817.0	45817.5	0.9820069871616264	0.9820069871616264	post1203R1	1203	GGG92GGG	G92G	1.0614510871049825	1.0614510871049825	1.0	0.0	-0.08603789171720225	True
12	CAA	GGT	39.0	39.5	0.00015852058158994137	0.9939100004414497	Q	G	mergedpre1203	1203	5.0	5.5	0.00011787903467786875	0.9948883364053325	post1203R1	1203	CAA12GGT	Q12G	0.7436197463796621	1.000984330536415	0.7428884985453924	-0.42878240453679733	-0.430201794860208	True
14	GAC	GGT	37.0	37.5	0.00015048878758206654	0.9896644300688636	D	G	mergedpre1203	1203	3.0	3.5	7.501393115864374e-05	0.9824574563847571	post1203R1	1203	GAC14GGT	D14G	0.4984685727349365	0.9927177602173648	0.5021251686136774	-0.9938810541594127	-0.9833365624105723	True
17	AAG	GGT	375.0	375.5	0.0015069609153332772	0.9803934552546985	K	G	mergedpre1203	1203	217.0	217.5	0.004661580007715719	0.9539950276479918	post1203R1	1203	AAG17GGT	K17G	3.093364904347749	0.9730736395013484	3.1789628027874066	1.668556135523355	1.707935242132636	True
19	AAA	GGT	39.0	39.5	0.00016028632412735255	0.9670682616846701	K	G	mergedpre1203	1203	2.0	2.5	5.389789582614695e-05	0.9790337185236289	post1203R1	1203	AAA19GGT	K19G	0.33626010278533414	1.0123729185550092	0.33215043253556054	-1.590091301751778	-1.6078321220678946	True
23	AGT	GGT	169.0	169.5	0.0006802830298481704	0.984839120087012	S	G	mergedpre1203	1203	1456.0	1456.5	0.031216511637875605	0.9522161258519439	post1203R1	1203	AGT23GGT	S23G	45.88753543483613	0.9668747985638652	47.45964576074853	5.568629427169778	5.6172284360627	True
24	TTA	GGT	406.0	406.5	0.001631783039090537	0.983262682948369	L	G	mergedpre1203	1203	245.0	245.5	0.005261691456984869	0.988994384671439	post1203R1	1203	TTA24GGT	L24G	3.224504318856897	1.0058292680302714	3.205816753743392	1.6806919626037369	1.6723065233349057	True
28	CAT	GGT	102.0	102.5	0.00041138389542420703	0.9928981092394816	H	G	mergedpre1203	1203	71.0	71.5	0.0015324274508122938	0.9936881135067941	post1203R1	1203	CAT28GGT	H28G	3.7250545484579543	1.000795654921649	3.7220930468064273	1.896114121084413	1.8949666900937392	True
32	TCA	GGT	494.0	494.5	0.0019846605207074946	0.9972166591079663	S	G	mergedpre1203	1203	36.0	36.5	0.0007822881392258562	0.9961528569591496	post1203R1	1203	TCA32GGT	S32G	0.3941672296413621	0.9989332286628982	0.39458816498572846	-1.341580409409909	-1.3400405622135767	True
33	AAG	GGT	186.0	186.5	0.0007484549321775424	0.9888293603017899	K	G	mergedpre1203	1203	8.0	8.5	0.00018217668995670625	0.9874083758412276	post1203R1	1203	AAG33GGT	K33G	0.24340368688156602	0.9985629629159387	0.24375397037638405	-2.0365023765557027	-2.0344276792151548	True
34	AAG	GGT	140.0	140.5	0.0005639127921911123	0.9686637072951452	K	G	mergedpre1203	1203	9.0	9.5	0.00020360924171631875	0.9691907068455571	post1203R1	1203	AAG34GGT	K34G	0.36106512307547506	1.0005440479977137	0.36086879313113474	-1.4704537062700669	-1.471238388185411	True
35	GCT	GGT	39.0	39.5	0.0001585091313298314	0.9986576884954473	A	G	mergedpre1203	1203	1.0	1.5	3.214882763941875e-05	0.9985961678597454	post1203R1	1203	GCT35GGT	A35G	0.20282003547494265	0.9999383966734441	0.20283253063356343	-2.301639042052927	-2.3015501645015983	True
38	TGG	GGT	256.0	256.5	0.001029430060963129	0.9842013589279479	W	G	mergedpre1203	1203	17.0	17.5	0.00037506965579321873	0.9825646191435552	post1203R1	1203	TGG38GGT	W38G	0.36434690419114596	0.9983369868680373	0.36495382719833686	-1.4542141445540382	-1.4518129265732411	True
39	TTT	GGT	374.0	374.5	0.0015031890084571942	0.9749555465466792	F	G	mergedpre1203	1203	14.0	14.5	0.00031077200051438125	0.9911805049509195	post1203R1	1203	TTT39GGT	F39G	0.20674179944499707	1.0166417417303892	0.203357575199607	-2.297909361774291	-2.3217207337062704	True
41	AGA	GGT	52.0	52.5	0.00021070967016912964	0.9952379614541776	R	G	mergedpre1203	1203	177.0	177.5	0.0038042779373312187	0.9904517981910926	post1203R1	1203	AGA41GGT	R41G	18.054595853515654	0.995190935787767	18.141841132449734	4.181248970702413	4.188203720146973	True
42	CAT	GGT	1025.0	1025.5	0.004118258886082252	0.9756699449426335	H	G	mergedpre1203	1203	40.0	40.5	0.0008681299837091657	0.9876854154162736	post1203R1	1203	CAT42GGT	H42G	0.21080024537627548	1.0123150974732	0.20823580118724466	-2.2637099678685204	-2.2813683871555925	True
43	CAC	GGT	230.0	230.5	0.0009271214187169927	0.9864069117806764	H	G	mergedpre1203	1203	62.0	62.5	0.00134270000859328	0.9683230213972673	post1203R1	1203	CAC43GGT	H43G	1.448246132045348	0.9816669062559955	1.475292813495008	0.5610013264417686	0.587695840997551	True
46	AGC	GGT	1188.0	1188.5	0.00477337992248529	0.9882422635901761	S	G	mergedpre1203	1203	62.0	62.5	0.00134033883765816	0.9866073343341196	post1203R1	1203	AGC46GGT	S46G	0.28079450188836097	0.998345618967846	0.2812598127877442	-1.8300246639327782	-1.827635920130451	True
52	AGT	GGT	17.0	17.5	7.024952631747968e-05	0.9941171039532419	S	G	mergedpre1203	1203	8.0	8.5	0.00018219621460570596	0.9967954901078173	post1203R1	1203	AGT52GGT	S52G	2.5935579093060928	1.0026942360652729	2.5865890278611903	1.3710508485466648	1.3671691143455136	True
55	GTA	GGT	31.0	31.5	0.00012644914737146344	0.9938802626930858	V	G	mergedpre1203	1203	268.0	268.5	0.005756243970414836	0.9847036123914674	post1203R1	1203	GTA55GGT	V55G	45.52220469707874	0.9907668452165931	45.94643524544573	5.521881029237005	5.535263532732176	True
56	CAC	GGT	219.0	219.5	0.0008812571263389487	0.9963324447156691	H	G	mergedpre1203	1203	27.0	27.5	0.0005896479265834727	0.9960868819417642	post1203R1	1203	CAC56GGT	H56G	0.6690986194155127	0.9997535332958318	0.6692635706019788	-0.5793536073168906	-0.5789979871989833	True
62	GGT	GGT	246215.0	246215.5	0.9887696175284725	0.9887696175284725	G	G	mergedpre1203	1203	46278.0	46278.5	0.9923342482202591	0.9923342482202591	post1203R1	1203	GGT62GGT	G62G	1.0036051175406226	1.0036051175406226	1.0	0.0	-0.005191732407804239	True
65	GTA	GGT	315.0	315.5	0.0012662190418474357	0.9965906400125217	V	G	mergedpre1203	1203	8.0	8.5	0.0001822040256371782	0.9953162847527384	post1203R1	1203	GTA65GGT	V65G	0.14389613456715936	0.9987212851409407	0.1440803722800927	-2.7950542808379364	-2.793208304761849	True
66	GTA	GGT	245.0	245.5	0.000986201217185209	0.9911081205937293	V	G	mergedpre1203	1203	12.0	12.5	0.0002680332790119221	0.9965798953598078	post1203R1	1203	GTA66GGT	V66G	0.2717835613475879	1.0055208656375458	0.2702913192907885	-1.8874129160418864	-1.8953559354668301	True
70	TGG	GGT	183.0	183.5	0.0007365455012523281	0.9954663316421553	W	G	mergedpre1203	1203	111.0	111.5	0.0023900881010053376	0.9893142697905726	post1203R1	1203	TGG70GGT	W70G	3.24499721597856	0.9938199197139757	3.265176267459481	1.7071608764043131	1.7161045123332566	True
71	GGT	GGT	247429.0	247429.5	0.9931901929144289	0.9931901929144289	G	G	mergedpre1203	1203	46296.0	46296.5	0.9924648430800892	0.9924648430800892	post1203R1	1203	GGT71GGT	G71G	0.9992696768055963	0.9992696768055963	1.0	0.0	0.0010540185847880744	True
73	CAT	GGT	154.0	154.5	0.0006200809918085094	0.9939296278310008	H	G	mergedpre1203	1203	1.0	1.5	3.215296235959873e-05	0.9963238446368858	post1203R1	1203	CAT73GGT	H73G	0.05185284307106782	1.002408839357279	0.05172823805535738	-4.27290413784429	-4.276375179524806	True
77	AGA	GGT	21.0	21.5	8.633151300995824e-05	0.9946775618374558	R	G	mergedpre1203	1203	7.0	7.5	0.00016076825791515724	0.9976742192021607	post1203R1	1203	AGA77GGT	R77G	1.862219858194919	1.0030126922328169	1.856626414217563	0.8926835489420608	0.8883436868548911	True
82	GGT	GGT	246286.0	246286.5	0.9886219949341886	0.9886219949341886	G	G	mergedpre1203	1203	46206.0	46206.5	0.990323202880535	0.990323202880535	post1203R1	1203	GGT82GGT	G82G	1.00172078707035	1.00172078707035	1.0	0.0	-0.002480437432033034	True
84	GGA	GGT	107.0	107.5	0.0004314219668025813	0.9872038238032556	G	G	mergedpre1203	1203	9.0	9.5	0.00020360924171631875	0.9834433537656994	post1203R1	1203	GGA84GGT	G84G	0.47194917594330643	0.9961907865965625	0.4737538052883403	-1.0777905635327734	-1.072284536759991	True
85	GTC	GGT	21.0	21.5	8.628647108399887e-05	0.9870028494602079	V	G	mergedpre1203	1203	217.0	217.5	0.004661580007715719	0.9903875005358138	post1203R1	1203	GTC85GGT	V85G	54.02446002430352	1.0034292211795102	53.839831334390375	5.750601985269848	5.745663128264962	True
86	TCC	GGT	208.0	208.5	0.0008413398488412914	0.9886792376694281	S	G	mergedpre1203	1203	23.0	23.5	0.0005072635827918924	0.9932113022643383	post1203R1	1203	TCC86GGT	S86G	0.6029235195391078	1.0045839584996175	0.6001723543740395	-0.736551229010226	-0.7431493719259302	True
89	TGG	GGT	103.0	103.5	0.0004154457512142255	0.9823325171597158	W	G	mergedpre1203	1203	3.0	3.5	7.501393115864374e-05	0.9942667924043036	post1203R1	1203	TGG89GGT	W89G	0.18056251854640498	1.0121489160097175	0.17839521012209575	-2.4868512152001574	-2.50427278248868	True
90	AGG	GGT	340.0	340.5	0.0013734435315044954	0.9873203531827184	R	G	mergedpre1203	1203	19.0	19.5	0.00041973395324809503	0.9944358345171983	post1203R1	1203	AGG90GGT	R90G	0.30560699702616145	1.0072068617967234	0.30342028893746725	-1.7206105367552271	-1.7309705536046822	True
92	GGG	GGT	75.0	75.5	0.0003031617156945415	0.9251551947061138	G	G	mergedpre1203	1203	218.0	218.5	0.004683112930535611	0.9820069871616264	post1203R1	1203	GGG92GGT	G92G	15.447573648297347	1.0614510871049825	14.553260000354127	3.863270454861929	3.7772325631447266	True
95	AGC	GGT	18.0	18.5	7.427809719590146e-05	0.9893742170687052	S	G	mergedpre1203	1203	227.0	227.5	0.004875905525311843	0.977549402031806	post1203R1	1203	AGC95GGT	S95G	65.6439207435821	0.988048187598891	66.43797495657263	6.053936195210016	6.0712828856207635	True
97	CAA	GGT	384.0	384.5	0.0015438666934350532	0.9920839188917888	Q	G	mergedpre1203	1203	5.0	5.5	0.00011787903467786875	0.9948883364053325	post1203R1	1203	CAA97GGT	Q97G	0.0763531172601384	1.0028267946492635	0.07613789107703563	-3.7152415801429903	-3.719314029484098	True
98	GTA	GGT	25.0	25.5	0.00010236030828516377	0.9865787572254335	V	G	mergedpre1203	1203	0.0	0.5	1.071627587980625e-05	0.9950597968194094	post1203R1	1203	GTA98GGT	V98G	0.10469171165401307	1.0085964141553454	0.10379940894563632	-3.2681298661590747	-3.280478867388388	True
99	GAC	GGT	8301.0	8301.5	0.03331714599905284	0.9635604376199	D	G	mergedpre1203	1203	256.0	256.5	0.005497449526340606	0.9910304770886021	post1203R1	1203	GAC99GGT	D99G	0.16500361485035037	1.0285088909799538	0.1604299353145469	-2.639984729277074	-2.6805389946199853	True
100	CCT	GGT	20.0	20.5	8.227149593659074e-05	0.9945640614026287	P	G	mergedpre1203	1203	1.0	1.5	3.214882763941875e-05	0.9932594624716019	post1203R1	1203	CCT100GGT	P100G	0.3907650793683984	0.9986882705884357	0.3912783306628366	-1.3537328801531638	-1.3518392123745473	True
101	GAC	GGT	151.0	151.5	0.0006080405842005771	0.7784625202178511	D	G	mergedpre1203	1203	1.0	1.5	3.214882763941875e-05	0.685509451755326	post1203R1	1203	GAC101GGT	D101G	0.052872831970067424	0.880594034974847	0.06004223270894365	-4.057878564277977	-3.8744275410770106	True
103	GCA	GGT	31.0	31.5	0.00012642275770175467	0.9852767655038449	A	G	mergedpre1203	1203	0.0	0.5	1.071627587980625e-05	0.991094774743881	post1203R1	1203	GCA103GGT	A103G	0.08476540201003316	1.005904949191673	0.08426780490358368	-3.5688746449376674	-3.5773686321800424	True
105	CAA	GGT	106.0	106.5	0.00042748937297544645	0.9909825833202879	Q	G	mergedpre1203	1203	3.0	3.5	7.501393115864374e-05	0.9934094903339191	post1203R1	1203	CAA105GGT	Q105G	0.17547554606217614	1.0024489905821552	0.17504685795560698	-2.5141869288795684	-2.5177157561767576	True
106	CTA	GGT	57.0	57.5	0.00023082357852818858	0.9904960900492958	L	G	mergedpre1203	1203	3.0	3.5	7.50155389330647e-05	0.9923376985232656	post1203R1	1203	CTA106GGT	L106G	0.3249907977832675	1.0018592788931435	0.3243876706340616	-1.6242091084182657	-1.626888990304414	True
110	TAT	GGT	1.0	1.5	6.019599817004165e-06	0.9948090984244701	Y	G	mergedpre1203	1203	50.0	50.5	0.0010823438638604313	0.9914162630202752	post1203R1	1203	TAT110GGT	Y110G	179.8032920399503	0.9965894608226158	180.41861680087916	7.4952044029830125	7.5001331806213	True
111	TAC	GGT	381.0	381.5	0.0015310033188459886	0.9941789768964977	Y	G	mergedpre1203	1203	13.0	13.5	0.00028933944875476875	0.9969672939260148	post1203R1	1203	TAC111GGT	Y111G	0.18898682007617182	1.002804642920756	0.18845826194594714	-2.4076830512399905	-2.411723632124843	True
112	TTT	GGT	738.0	738.5	0.002964184939451957	0.9797283465989138	F	G	mergedpre1203	1203	21.0	21.5	0.00046079986283166876	0.9822431308671611	post1203R1	1203	TTT112GGT	F112G	0.15545584106397398	1.0025668179112885	0.15505783583367047	-2.689121660631562	-2.69282005158296	True
113	GAC	GGT	38.0	38.5	0.00015449314210961388	0.9719364210560107	D	G	mergedpre1203	1203	1.0	1.5	3.214882763941875e-05	0.9850507951476702	post1203R1	1203	GAC113GGT	D113G	0.20809226351684237	1.0134930370007236	0.20532184822172964	-2.284040942628138	-2.303377119722014	True
114	TGT	GGT	38.0	38.5	0.00015451546358652464	0.9796340592215631	C	G	mergedpre1203	1203	158.0	158.5	0.003397059453898581	0.9785138668609885	post1203R1	1203	TGT114GGT	C114G	21.98523937376867	0.9988565195850124	22.010407844064247	4.460113972927262	4.461764610367071	True
13	GTG	GTA	3197.0	3197.5	0.012831059390048154	0.9822010433386837	V	V	mergedpre1203	1203	1076.0	1076.5	0.023072141969222856	0.9741630588537872	post1203R1	1203	GTG13GTA	V13V	1.7981478588679705	0.9918163551755413	1.8129846815741577	0.8583667353907525	0.8702218145092095	True
25	GTA	GTA	242708.0	242708.5	0.9950005739398511	0.9950005739398511	V	V	mergedpre1203	1203	45848.0	45848.5	0.9945876176840643	0.9945876176840643	post1203R1	1203	GTA25GTA	V25V	0.9995849688265489	0.9995849688265489	1.0	0.0	0.0005988877028836334	True
55	GTA	GTA	247587.0	247587.5	0.9938802626930858	0.9938802626930858	V	V	mergedpre1203	1203	45931.0	45931.5	0.9847036123914674	0.9847036123914674	post1203R1	1203	GTA55GTA	V55V	0.9907668452165931	0.9907668452165931	1.0	0.0	0.01338250349517081	True
65	GTA	GTA	248317.0	248317.5	0.9965906400125217	0.9965906400125217	V	V	mergedpre1203	1203	46432.0	46432.5	0.9953162847527384	0.9953162847527384	post1203R1	1203	GTA65GTA	V65V	0.9987212851409407	0.9987212851409407	1.0	0.0	0.0018459760760872075	True
66	GTA	GTA	246721.0	246721.5	0.9911081205937293	0.9911081205937293	V	V	mergedpre1203	1203	46476.0	46476.5	0.9965798953598078	0.9965798953598078	post1203R1	1203	GTA66GTA	V66V	1.0055208656375458	1.0055208656375458	1.0	0.0	-0.007943019424943604	True
75	GGA	GTA	68.0	68.5	0.0002750473804246571	0.9930635861360059	G	V	mergedpre1203	1203	8.0	8.5	0.00018221574344023323	0.9913715486194478	post1203R1	1203	GGA75GTA	G75V	0.6624885616394628	0.9982961438318952	0.6636192734317727	-0.5915723079295467	-0.5891120665409947	True
84	GGA	GTA	323.0	323.5	0.0012982791280059076	0.9872038238032556	G	V	mergedpre1203	1203	15.0	15.5	0.00033220455227399374	0.9834433537656994	post1203R1	1203	GGA84GTA	G84V	0.2558806847524719	0.9961907865965625	0.2568591159397045	-1.960950818992531	-1.9554447922197487	True
85	GTC	GTA	96.0	96.5	0.00038728578881887867	0.9870028494602079	V	V	mergedpre1203	1203	14.0	14.5	0.00031077200051438125	0.9903875005358138	post1203R1	1203	GTC85GTA	V85V	0.8024358483748019	1.0034292211795102	0.7996935224106342	-0.3224808929046539	-0.32741974990954015	True
87	ATA	GTA	16.0	16.5	6.621984990167356e-05	0.9940301801982582	I	V	mergedpre1203	1203	1.0	1.5	3.214882763941875e-05	0.9953812850958035	post1203R1	1203	ATA87GTA	I87V	0.48548626563114966	1.0013592191911878	0.48482727908900053	-1.0444572197167155	-1.0464168270368739	True
88	GAA	GTA	23.0	23.5	9.431463361774881e-05	0.9903217132353531	E	V	mergedpre1203	1203	2.0	2.5	5.358137939903125e-05	0.9960885593038707	post1203R1	1203	GAA88GTA	E88V	0.5681131055037881	1.0058232047136253	0.5648240196104239	-0.824126653169188	-0.8325033955910486	True
98	GTA	GTA	245776.0	245776.5	0.9865787572254335	0.9865787572254335	V	V	mergedpre1203	1203	46427.0	46427.5	0.9950597968194094	0.9950597968194094	post1203R1	1203	GTA98GTA	V98V	1.0085964141553454	1.0085964141553454	1.0	0.0	-0.012349001229312989	True
102	CTA	GTA	57.0	57.5	0.00023258447872762133	0.994019545186108	L	V	mergedpre1203	1203	7.0	7.5	0.00016161006722978797	0.9914993104637132	post1203R1	1203	CTA102GTA	L102V	0.694844592011872	0.9974646024471049	0.6966107772718875	-0.5215753018415213	-0.5179128515170652	True
103	GCA	GTA	169.0	169.5	0.0006802748390618228	0.9852767655038449	A	V	mergedpre1203	1203	17.0	17.5	0.00037506965579321873	0.991094774743881	post1203R1	1203	GCA103GTA	A103V	0.5513501812157023	1.005904949191673	0.5481135982666726	-0.8674531676291283	-0.8759471548715034	True
13	GTG	GTC	245.0	245.5	0.0009851524879614768	0.9822010433386837	V	V	mergedpre1203	1203	16.0	16.5	0.00035363710403360624	0.9741630588537872	post1203R1	1203	GTG13GTC	V13V	0.35896686894164836	0.9918163551755413	0.36192876540951463	-1.4662223199637217	-1.4543672408452646	True
31	GTT	GTC	28.0	28.5	0.00011439535033074304	0.9856724841050671	V	V	mergedpre1203	1203	8.0	8.5	0.00018217668995670625	0.9909447468815638	post1203R1	1203	GTT31GTC	V31V	1.5925183097913673	1.0053488992150201	1.5840454105383823	0.6636136943944582	0.6559174289959746	True
85	GTC	GTC	245931.0	245931.5	0.9870028494602079	0.9870028494602079	V	V	mergedpre1203	1203	46209.0	46209.5	0.9903875005358138	0.9903875005358138	post1203R1	1203	GTC85GTC	V85V	1.0034292211795102	1.0034292211795102	1.0	0.0	-0.004938857004886203	True
101	GAC	GTC	16.0	16.5	6.622224184362721e-05	0.7784625202178511	D	V	mergedpre1203	1203	0.0	0.5	1.071627587980625e-05	0.685509451755326	post1203R1	1203	GAC101GTC	D101V	0.16182290996899426	0.880594034974847	0.1837656213213124	-2.4440612008846347	-2.2606101776836685	True
113	GAC	GTC	23.0	23.5	9.430100882015393e-05	0.9719364210560107	D	V	mergedpre1203	1203	3.0	3.5	7.501393115864374e-05	0.9850507951476702	post1203R1	1203	GAC113GTC	D113V	0.7954732626636739	1.0134930370007236	0.7848828098688813	-0.3494508322744262	-0.3687870093683022	True
13	GTG	GTG	244764.0	244764.5	0.9822010433386837	0.9822010433386837	V	V	mergedpre1203	1203	45452.0	45452.5	0.9741630588537872	0.9741630588537872	post1203R1	1203	GTG13GTG	V13V	0.9918163551755413	0.9918163551755413	1.0	0.0	0.011855079118457061	True
14	GAC	GTG	23.0	23.5	9.43063068847617e-05	0.9896644300688636	D	V	mergedpre1203	1203	184.0	184.5	0.003954305799648506	0.9824574563847571	post1203R1	1203	GAC14GTG	D14V	41.930449089481364	0.9927177602173648	42.23803659994992	5.400470868661623	5.411015360410463	True
16	ATG	GTG	17.0	17.5	7.023035556625733e-05	0.9900614013965808	M	V	mergedpre1203	1203	7.0	7.5	0.00016074413819709373	0.9950169317158901	post1203R1	1203	ATG16GTG	M16V	2.2888128203401035	1.0050052757458467	2.2774137366010363	1.1873964089626303	1.1801933341530608	True
17	AAG	GTG	251.0	251.5	0.0010093226902964558	0.9803934552546985	K	V	mergedpre1203	1203	14.0	14.5	0.00031077200051438125	0.9539950276479918	post1203R1	1203	AAG17GTG	K17V	0.30790152990923253	0.9730736395013484	0.3164216123119075	-1.6600799523764191	-1.6207008457671381	True
18	ATT	GTG	138.0	138.5	0.000555809716436718	0.9826174022617643	I	V	mergedpre1203	1203	6.0	6.5	0.00013931158643748124	0.9938167088173518	post1203R1	1203	ATT18GTG	I18V	0.25064618756686063	1.0113974233814802	0.24782165919392657	-2.0126258127916827	-2.0289758209893556	True
20	ACA	GTG	725.0	725.5	0.0029120640935071606	0.9872017693147518	T	V	mergedpre1203	1203	36.0	36.5	0.0007822881392258562	0.9927879463328904	post1203R1	1203	ACA20GTG	T20V	0.2686369922180192	1.0056585970485203	0.2671254370085777	-1.9044107317979067	-1.9125513511164298	True
22	AAA	GTG	36.0	36.5	0.00014650926620934367	0.9881447912945398	K	V	mergedpre1203	1203	6.0	6.5	0.00013931158643748124	0.9947383085430151	post1203R1	1203	AAA22GTG	K22V	0.9508721874179764	1.0066726225817952	0.9445694320953038	-0.0822712467565878	-0.09186583122532345	True
23	AGT	GTG	285.0	285.5	0.001145845457354883	0.984839120087012	S	V	mergedpre1203	1203	7.0	7.5	0.00016074413819709373	0.9522161258519439	post1203R1	1203	AGT23GTG	S23V	0.14028430899238553	0.9668747985638652	0.14509045969628642	-2.7849754355885508	-2.736376426695629	True
24	TTA	GTG	195.0	195.5	0.0007847812648024599	0.983262682948369	L	V	mergedpre1203	1203	2.0	2.5	5.358137939903125e-05	0.988994384671439	post1203R1	1203	TTA24GTG	L24V	0.06827555881130573	1.0058292680302714	0.06787986886185034	-3.8808724120559184	-3.8892578513247495	True
34	AAG	GTG	698.0	698.5	0.0028035095042383768	0.9686637072951452	K	V	mergedpre1203	1203	24.0	24.5	0.0005250975181105062	0.9691907068455571	post1203R1	1203	AAG34GTG	K34V	0.18730006704691313	1.0005440479977137	0.18719822222893392	-2.4173613607869817	-2.418146042702326	True
36	AGG	GTG	59.0	59.5	0.00024019538582645378	0.9780978140201441	R	V	mergedpre1203	1203	5.0	5.5	0.00011837630752012397	0.9882161766604968	post1203R1	1203	AGG36GTG	R36V	0.49283339524953795	1.0103449394276474	0.48778726553401086	-1.035676000120923	-1.0505239242292397	True
37	AGA	GTG	24.0	24.5	9.831815755785723e-05	0.9980637342440136	R	V	mergedpre1203	1203	241.0	241.5	0.005175961249946418	0.9895730635689485	post1203R1	1203	AGA37GTG	R37V	52.64501876879175	0.9914928572357191	53.09672014740076	5.73055084154349	5.742876557186738	True
39	TTT	GTG	7.0	7.5	3.0103918727447146e-05	0.9749555465466792	F	V	mergedpre1203	1203	63.0	63.5	0.0013609670367353936	0.9911805049509195	post1203R1	1203	TTT39GTG	F39V	45.20896595081944	1.0166417417303892	44.468925576349925	5.474725642720535	5.450914270788555	True
46	AGC	GTG	98.0	98.5	0.00039560616101371566	0.9882422635901761	S	V	mergedpre1203	1203	14.0	14.5	0.0003109586103366931	0.9866073343341196	post1203R1	1203	AGC46GTG	S46V	0.7860307573064115	0.998345618967846	0.787333306594825	-0.34495358498123496	-0.3425648411789079	True
49	CCA	GTG	821.0	821.5	0.0033023267032207234	0.9881956392404045	P	V	mergedpre1203	1203	78.0	78.5	0.001684187942501609	0.9891117785882858	post1203R1	1203	CCA49GTG	P49V	0.5100004008867562	1.00092708296971	0.5095280261311401	-0.9727665921696865	-0.9741034705696886	True
50	AAA	GTG	907.0	907.5	0.0036464234914052895	0.9879115536375837	K	V	mergedpre1203	1203	39.0	39.5	0.0008470759794986168	0.9921618665694495	post1203R1	1203	AAA50GTG	K50V	0.23230323671816944	1.0043023213122833	0.23130807505714784	-2.11211246297487	-2.118306086649996	True
51	ATA	GTG	15.0	15.5	6.221126947112394e-05	0.997300833631011	I	V	mergedpre1203	1203	103.0	103.5	0.00221860195922917	0.994866133630576	post1203R1	1203	ATA51GTG	I51V	35.66238043509077	0.9975587105531932	35.74965569225925	5.159857442136092	5.163383784479075	True
52	AGT	GTG	357.0	357.5	0.0014350974661999421	0.9941171039532419	S	V	mergedpre1203	1203	9.0	9.5	0.00020363106338284784	0.9967954901078173	post1203R1	1203	AGT52GTG	S52V	0.14189354254944894	1.0026942360652729	0.14151227507426503	-2.8210008939808744	-2.8248826281820256	True
54	GAA	GTG	24.0	24.5	9.836947575092046e-05	0.9874428352893467	E	V	mergedpre1203	1203	190.0	190.5	0.00408438927124204	0.9834158787333033	post1203R1	1203	GAA54GTG	E54V	41.52090107284954	0.9959218332321349	41.690923612045786	5.38166142855341	5.38755700929376	True
55	GTA	GTG	51.0	51.5	0.00020673432030572593	0.9938802626930858	V	V	mergedpre1203	1203	12.0	12.5	0.00026798156286847463	0.9847036123914674	post1203R1	1203	GTA55GTG	V55V	1.2962606425105136	0.9907668452165931	1.3083407552128332	0.38773833734301527	0.40112084083818605	True
58	CCA	GTG	27.0	27.5	0.00011043644482996804	0.9844364930204167	P	V	mergedpre1203	1203	38.0	38.5	0.0008255956082602448	0.9915188814787811	post1203R1	1203	CCA58GTG	P58V	7.475753221967276	1.0071943578977192	7.422354149770208	2.89187683934422	2.8815347328424243	True
60	GAG	GTG	231.0	231.5	0.000929565814464285	0.9939628414598399	E	V	mergedpre1203	1203	7.0	7.5	0.0001608786117248332	0.9176194255561038	post1203R1	1203	GAG60GTG	E60V	0.17306855439552565	0.9231928873803672	0.18746738277698538	-2.4152884902085665	-2.299992504290951	True
63	GAA	GTG	187.0	187.5	0.0007603807175560755	0.9900866631249823	E	V	mergedpre1203	1203	5.0	5.5	0.00011872895259476729	0.9845544426215352	post1203R1	1203	GAA63GTG	E63V	0.15614408657859138	0.99441238761263	0.15702146164274935	-2.670966335200473	-2.662882508783149	True
65	GTA	GTG	68.0	68.5	0.00027491602017923724	0.9965906400125217	V	V	mergedpre1203	1203	6.0	6.5	0.00013933249019313626	0.9953162847527384	post1203R1	1203	GTA65GTG	V65V	0.5068183734883676	0.9987212851409407	0.5074672794390727	-0.9786132919251618	-0.9767673158490746	True
70	TGG	GTG	344.0	344.5	0.0013827788838224905	0.9954663316421553	W	V	mergedpre1203	1203	13.0	13.5	0.00028938286424728303	0.9893142697905726	post1203R1	1203	TGG70GTG	W70V	0.2092763113704241	0.9938199197139757	0.21057769845331178	-2.247575441213602	-2.2386318052846588	True
72	CTG	GTG	19.0	19.5	7.828150027498887e-05	0.9856624421419424	L	V	mergedpre1203	1203	1.0	1.5	3.2156408772268315e-05	0.989334791090531	post1203R1	1203	CTG72GTG	L72V	0.4107791580297851	1.0037257673535862	0.4092543714533119	-1.2889302679488817	-1.2942954255636272	True
74	ACA	GTG	152.0	152.5	0.0006122063918361776	0.9882115142975283	T	V	mergedpre1203	1203	2.0	2.5	5.360320761594374e-05	0.9817427474860095	post1203R1	1203	ACA74GTG	T74V	0.08755741255032111	0.993454066545544	0.08813433403597339	-3.5041520378944564	-3.4946772074131744	True
75	GGA	GTG	29.0	29.5	0.00011845106164273553	0.9930635861360059	G	V	mergedpre1203	1203	1.0	1.5	3.2155719430629395e-05	0.9913715486194478	post1203R1	1203	GGA75GTG	G75V	0.2714683936528607	0.9982961438318952	0.2719317262018531	-1.8786836148600443	-1.8762233734714922	True
76	GAA	GTG	17.0	17.5	7.025657701927439e-05	0.9895116967164084	E	V	mergedpre1203	1203	1.0	1.5	3.2157098143463534e-05	0.9922930154782832	post1203R1	1203	GAA76GTG	E76V	0.4577094345863372	1.002810799277163	0.4564265112783579	-1.1315455026932935	-1.1355949404553634	True
77	AGA	GTG	29.0	29.5	0.00011845486668808224	0.9946775618374558	R	V	mergedpre1203	1203	1.0	1.5	3.215365158303145e-05	0.9976742192021607	post1203R1	1203	AGA77GTG	R77V	0.2714422166182424	1.0030126922328169	0.2706269010554414	-1.8856228406050448	-1.8899627026922146	True
79	TGG	GTG	301.0	301.5	0.0012100269697553458	0.9944756148462082	W	V	mergedpre1203	1203	8.0	8.5	0.00018220012003772613	0.9910936294263911	post1203R1	1203	TGG79GTG	W79V	0.1505752554214267	0.996599227402534	0.15108907500748864	-2.726528749423305	-2.721614110131776	True
81	TTG	GTG	29.0	29.5	0.00011850340245362299	0.9671303698109569	L	V	mergedpre1203	1203	1.0	1.5	3.2156408772268315e-05	0.9857975861255815	post1203R1	1203	TTG81GTG	L81V	0.2713543080322349	1.019301654562118	0.26621590067839734	-1.9093313510426062	-1.936912420346208	True
84	GGA	GTG	161.0	161.5	0.0006481362571034129	0.9872038238032556	G	V	mergedpre1203	1203	4.0	4.5	9.644648291825625e-05	0.9834433537656994	post1203R1	1203	GGA84GTG	G84V	0.14880587509374252	0.9961907865965625	0.14937487587305498	-2.7429905806385113	-2.7374845538657286	True
85	GTC	GTG	84.0	84.5	0.0003391258979812979	0.9870028494602079	V	V	mergedpre1203	1203	11.0	11.5	0.00024647434523554376	0.9903875005358138	post1203R1	1203	GTC85GTG	V85V	0.7267930485484076	1.0034292211795102	0.7243092319895543	-0.4653223309893168	-0.470261187994203	True
87	ATA	GTG	44.0	44.5	0.00017859292852269535	0.9940301801982582	I	V	mergedpre1203	1203	0.0	0.5	1.071627587980625e-05	0.9953812850958035	post1203R1	1203	ATA87GTG	I87V	0.060003920471265695	1.0013592191911878	0.059922472696393336	-4.060759032045816	-4.062718639365975	True
89	TGG	GTG	315.0	315.5	0.0012664070966965039	0.9823325171597158	W	V	mergedpre1203	1203	10.0	10.5	0.00022504179347593124	0.9942667924043036	post1203R1	1203	TGG89GTG	W89V	0.17770098893394215	1.0121489160097175	0.175568027711286	-2.509897951962225	-2.5273195192507476	True
92	GGG	GTG	108.0	108.5	0.0004356694854683146	0.9251551947061138	G	V	mergedpre1203	1203	23.0	23.5	0.0005036757614077202	0.9820069871616264	post1203R1	1203	GGG92GTG	G92V	1.1560960273963266	1.0614510871049825	1.089165616240952	0.12322334391956748	0.03718545220236523	True
97	CAA	GTG	360.0	360.5	0.0014475005019072475	0.9920839188917888	Q	V	mergedpre1203	1203	8.0	8.5	0.00018217668995670625	0.9948883364053325	post1203R1	1203	CAA97GTG	Q97V	0.12585604614068707	1.0028267946492635	0.1255012797944883	-2.994226018808944	-2.9982984681500517	True
98	GTA	GTG	54.0	54.5	0.00021877007064868338	0.9865787572254335	V	V	mergedpre1203	1203	75.0	75.5	0.0016181576578507438	0.9950597968194094	post1203R1	1203	GTA98GTG	V98V	7.396613499518849	1.0085964141553454	7.333571085232524	2.8745158903605734	2.8621668891312604	True
101	GAC	GTG	139.0	139.5	0.0005598789537688483	0.7784625202178511	D	V	mergedpre1203	1203	1.0	1.5	3.214882763941875e-05	0.685509451755326	post1203R1	1203	GAC101GTG	D101V	0.057421032569643114	0.880594034974847	0.06520715595272374	-3.9388258926342132	-3.755374869433247	True
105	CAA	GTG	126.0	126.5	0.0005077690674309294	0.9909825833202879	Q	V	mergedpre1203	1203	53.0	53.5	0.0011466415191392688	0.9934094903339191	post1203R1	1203	CAA105GTG	Q105V	2.2581949013568923	1.0024489905821552	2.252678113871394	1.1716411809955027	1.1681123536983138	True
107	ATT	GTG	91.0	91.5	0.0003673813538906288	0.9912932626676303	I	V	mergedpre1203	1203	21.0	21.5	0.00046079986283166876	0.995188392129967	post1203R1	1203	ATT107GTG	I107V	1.2542821184355784	1.00392934120409	1.2493729059967718	0.32120414895241045	0.31554641619930457	True
109	CTG	GTG	141.0	141.5	0.0005678033434186977	0.9942477307929986	L	V	mergedpre1203	1203	9.0	9.5	0.00020360924171631875	0.9955741780616401	post1203R1	1203	CTG109GTG	L109V	0.35859112855941294	1.0013341214946334	0.3581133618258856	-1.4815117457896394	-1.483435193482537	True
112	TTT	GTG	790.0	790.5	0.003172902091586692	0.9797283465989138	F	V	mergedpre1203	1203	47.0	47.5	0.0010180462085815937	0.9822431308671611	post1203R1	1203	TTT112GTG	F112V	0.32085648381053367	1.0025668179112885	0.32003501220895625	-1.6436983485962935	-1.6473967395476916	True
113	GAC	GTG	4.0	4.5	1.8057639986837986e-05	0.9719364210560107	D	V	mergedpre1203	1203	25.0	25.5	0.0005465300698701187	0.9850507951476702	post1203R1	1203	GAC113GTG	D113V	30.265863660394075	1.0134930370007236	29.86292214691601	4.900283437874791	4.880947260780914	True
114	TGT	GTG	853.0	853.5	0.003425427225223345	0.9796340592215631	C	V	mergedpre1203	1203	133.0	133.5	0.0028612456599082688	0.9785138668609885	post1203R1	1203	TGT114GTG	C114V	0.8352960001133025	0.9988565195850124	0.836252238169639	-0.25798992785742786	-0.25633929041761916	True
115	TTT	GTG	55.0	55.5	0.00022275558695093758	0.9931708354739276	F	V	mergedpre1203	1203	55.0	55.5	0.0011895066226584937	0.9892730078443139	post1203R1	1203	TTT115GTG	F115V	5.339963136010973	0.9960753704293445	5.361003087255592	2.42250296590956	2.4281761493965024	True
13	GTG	GTT	814.0	814.5	0.0032684590690208667	0.9822010433386837	V	V	mergedpre1203	1203	67.0	67.5	0.0014466972437738438	0.9741630588537872	post1203R1	1203	GTG13GTT	V13V	0.4426236379968593	0.9918163551755413	0.4462758006430731	-1.1639925164821687	-1.1521374373637117	True
25	GTA	GTT	22.0	22.5	9.224033321307926e-05	0.9950005739398511	V	V	mergedpre1203	1203	2.0	2.5	5.4232287734825805e-05	0.9945876176840643	post1203R1	1203	GTA25GTT	V25V	0.5879454881146928	0.9995849688265489	0.5881896051367245	-0.7656468066675068	-0.7650479189646232	True
31	GTT	GTT	245566.0	245566.5	0.9856724841050671	0.9856724841050671	V	V	mergedpre1203	1203	46235.0	46235.5	0.9909447468815638	0.9909447468815638	post1203R1	1203	GTT31GTT	V31V	1.0053488992150201	1.0053488992150201	1.0	0.0	-0.00769626539848357	True
35	GCT	GTT	43.0	43.5	0.00017456068893285232	0.9986576884954473	A	V	mergedpre1203	1203	3.0	3.5	7.501393115864374e-05	0.9985961678597454	post1203R1	1203	GCT35GTT	A35V	0.4297298069641505	0.9999383966734441	0.42975628138069183	-1.2184093683881048	-1.2183204908367757	True
62	GGT	GTT	12.0	12.5	5.0198384013621835e-05	0.9887696175284725	G	V	mergedpre1203	1203	22.0	22.5	0.00048245990222145984	0.9923342482202591	post1203R1	1203	GGT62GTT	G62V	9.611064413757612	1.0036051175406226	9.576539861922921	3.2595044841700087	3.2543127517622046	True
71	GGT	GTT	34.0	34.5	0.00013848414055538162	0.9931901929144289	G	V	mergedpre1203	1203	9.0	9.5	0.0002036528897273195	0.9924648430800892	post1203R1	1203	GGT71GTT	G71V	1.4705863711944405	0.9992696768055963	1.471661159473507	0.5574455383654094	0.5584995569501975	True
82	GGT	GTT	44.0	44.5	0.0001786280562457601	0.9886219949341886	G	V	mergedpre1203	1203	5.0	5.5	0.00011787903467786875	0.990323202880535	post1203R1	1203	GGT82GTT	G82V	0.6599133257974233	1.00172078707035	0.6587797061967909	-0.6021319815659586	-0.6046124189979917	True
112	TTT	GTT	49.0	49.5	0.00019868267366671884	0.9797283465989138	F	V	mergedpre1203	1203	2.0	2.5	5.358137939903125e-05	0.9822431308671611	post1203R1	1203	TTT112GTT	F112V	0.26968320090614234	1.0025668179112885	0.26899274550896324	-1.8943608297611179	-1.898059220712516	True
12	CAA	TAA	49.0	49.5	0.00019865237439752146	0.9939100004414497	Q	*	mergedpre1203	1203	13.0	13.5	0.00028933944875476875	0.9948883364053325	post1203R1	1203	CAA12TAA	Q12*	1.45651140406595	1.000984330536415	1.4550791252500663	0.5410976070868675	0.5396782167634568	True
24	TTA	TAA	22.0	22.5	9.032009441460535e-05	0.983262682948369	L	*	mergedpre1203	1203	4.0	4.5	9.644648291825625e-05	0.988994384671439	post1203R1	1203	TTA24TAA	L24*	1.0678297398088217	1.0058292680302714	1.0616411489993391	0.08629619547670912	0.07791075620787793	True
30	TAT	TAA	22.0	22.5	9.08830194166522e-05	0.9871572195451002	Y	*	mergedpre1203	1203	6.0	6.5	0.0001399203530298138	0.9797330750188354	post1203R1	1203	TAT30TAA	Y30*	1.5395654097752902	0.9924792683685321	1.5512318079007084	0.6334142912224625	0.6443054196066638	True
32	TCA	TAA	51.0	51.5	0.00020669366393616978	0.9972166591079663	S	*	mergedpre1203	1203	11.0	11.5	0.00024647434523554376	0.9961528569591496	post1203R1	1203	TCA32TAA	S32*	1.1924620258880256	0.9989332286628982	1.1937354686700845	0.255483171342979	0.25702301853931137	True
45	GAA	TAA	36.0	36.5	0.000146495741589539	0.9996608523242653	E	*	mergedpre1203	1203	71.0	71.5	0.0015325259886400172	0.9976529846747401	post1203R1	1203	GAA45TAA	E45*	10.461232333523693	0.9979914511558027	10.482286517993955	3.389881543476848	3.3927821809459155	True
53	TCA	TAA	129.0	129.5	0.0005201492567288034	0.9990219587334868	S	*	mergedpre1203	1203	10.0	10.5	0.00022515761032722905	0.9988098812025561	post1203R1	1203	TCA53TAA	S53*	0.4328711565277161	0.9997877148454279	0.43296306815956437	-1.2076841268763305	-1.2073778316244572	True
54	GAA	TAA	57.0	57.5	0.00023086713696644597	0.9874428352893467	E	*	mergedpre1203	1203	8.0	8.5	0.0001822430908428207	0.9834158787333033	post1203R1	1203	GAA54TAA	E54*	0.7893851556244132	0.9959218332321349	0.7926175823082081	-0.33530312451873984	-0.32940754377839004	True
63	GAA	TAA	297.0	297.5	0.0012064707385223065	0.9900866631249823	E	*	mergedpre1203	1203	14.0	14.5	0.0003130126932043865	0.9845544426215352	post1203R1	1203	GAA63TAA	E63*	0.25944491085442034	0.99441238761263	0.2609027342039571	-1.938416031522261	-1.9303322051049367	True
76	GAA	TAA	24.0	24.5	9.835920782698415e-05	0.9895116967164084	E	*	mergedpre1203	1203	5.0	5.5	0.00011790935985936629	0.9922930154782832	post1203R1	1203	GAA76TAA	E76*	1.1987628048689785	1.002810799277163	1.1954027676337946	0.25749678805260595	0.25344735029053617	True
88	GAA	TAA	67.0	67.5	0.00027090373485949126	0.9903217132353531	E	*	mergedpre1203	1203	11.0	11.5	0.00024647434523554376	0.9960885593038707	post1203R1	1203	GAA88TAA	E88*	0.9098226178512518	1.0058232047136253	0.9045552077020271	-0.14471953737273088	-0.1530962797945915	True
91	AAA	TAA	54.0	54.5	0.0002198546942002735	0.9772662178134744	K	*	mergedpre1203	1203	3.0	3.5	7.53336203185536e-05	0.9874623331898407	post1203R1	1203	AAA91TAA	K91*	0.3426518619153499	1.0104333038331959	0.339113784764873	-1.5601586646740768	-1.5751327608551404	True
94	TAT	TAA	76.0	76.5	0.0003070698312922221	0.9920021354398725	Y	*	mergedpre1203	1203	8.0	8.5	0.00018217668995670625	0.9978031634446397	post1203R1	1203	TAT94TAA	Y94*	0.5932744652578336	1.0058477979003493	0.5898252861876923	-0.7616404219017352	-0.7700524389470129	True
97	CAA	TAA	11.0	11.5	4.6175466773740215e-05	0.9920839188917888	Q	*	mergedpre1203	1203	59.0	59.5	0.0012752368296969436	0.9948883364053325	post1203R1	1203	CAA97TAA	Q97*	27.617194124871634	1.0028267946492635	27.539346048816622	4.783422396432469	4.779349947091362	True
101	GAC	TAA	30.0	30.5	0.00012241081068064424	0.7784625202178511	D	*	mergedpre1203	1203	1.0	1.5	3.214882763941875e-05	0.685509451755326	post1203R1	1203	GAC101TAA	D101*	0.2626306243759087	0.880594034974847	0.29824256575098235	-1.745441918367912	-1.5619908951669457	True
110	TAT	TAA	18.0	18.5	7.42417310763847e-05	0.9948090984244701	Y	*	mergedpre1203	1203	2.0	2.5	5.358137939903125e-05	0.9914162630202752	post1203R1	1203	TAT110TAA	Y110*	0.7217151138879461	0.9965894608226158	0.7241849751172564	-0.4655698497892137	-0.46064107215092626	True
12	CAA	TAC	268.0	268.5	0.0010775386368835256	0.9939100004414497	Q	Y	mergedpre1203	1203	19.0	19.5	0.0004179347593124437	0.9948883364053325	post1203R1	1203	CAA12TAC	Q12Y	0.3878605787363702	1.000984330536415	0.3874791711559766	-1.3678093341201563	-1.3692287244435668	True
14	GAC	TAC	220.0	220.5	0.0008848740709825513	0.9896644300688636	D	Y	mergedpre1203	1203	20.0	20.5	0.0004393673110720562	0.9824574563847571	post1203R1	1203	GAC14TAC	D14Y	0.49653089120827004	0.9927177602173648	0.5001732729144989	-0.9995001266605729	-0.9889556349117324	True
15	AGG	TAC	989.0	989.5	0.003971248083606912	0.9813076422946951	R	Y	mergedpre1203	1203	118.0	118.5	0.0025397573835140813	0.9907947190192464	post1203R1	1203	AGG15TAC	R15Y	0.6395363195762199	1.0096677905232314	0.6334126190603728	-0.6587824853765298	-0.6726631686467544	True
17	AAG	TAC	117.0	117.5	0.0004715523503373104	0.9803934552546985	K	Y	mergedpre1203	1203	979.0	979.5	0.020993184448540442	0.9539950276479918	post1203R1	1203	AAG17TAC	K17Y	44.51930826667202	0.9730736395013484	45.75122216802208	5.515738378004123	5.555117484613404	True
18	ATT	TAC	30.0	30.5	0.00012239852961241804	0.9826174022617643	I	Y	mergedpre1203	1203	6.0	6.5	0.00013931158643748124	0.9938167088173518	post1203R1	1203	ATT18TAC	I18Y	1.1381802287872196	1.0113974233814802	1.1253540917494698	0.17037901569461927	0.15402900749694654	True
19	AAA	TAC	22.0	22.5	9.13023365282388e-05	0.9670682616846701	K	Y	mergedpre1203	1203	5.0	5.5	0.00011857537081752329	0.9790337185236289	post1203R1	1203	AAA19TAC	K19Y	1.2987112414242459	1.0123729185550092	1.2828387816595648	0.359339873845585	0.34159905352946834	True
20	ACA	TAC	5.0	5.5	2.2076295677862694e-05	0.9872017693147518	T	Y	mergedpre1203	1203	65.0	65.5	0.0014038321402546187	0.9927879463328904	post1203R1	1203	ACA20TAC	T20Y	63.59002256263176	1.0056585970485203	63.23221692655973	5.982587896288973	5.97444727697045	True
22	AAA	TAC	430.0	430.5	0.001728006550770478	0.9881447912945398	K	Y	mergedpre1203	1203	18.0	18.5	0.0003965022075528312	0.9947383085430151	post1203R1	1203	AAA22TAC	K22Y	0.22945642617850034	1.0066726225817952	0.22793549862319445	-2.133302467785557	-2.1428970522542925	True
23	AGT	TAC	2055.0	2055.5	0.008249685946034892	0.984839120087012	S	Y	mergedpre1203	1203	277.0	277.5	0.005947533113292469	0.9522161258519439	post1203R1	1203	AGT23TAC	S23Y	0.7209405487915665	0.9668747985638652	0.7456400248123192	-0.4234487911606952	-0.37484978226777355	True
27	CAT	TAC	287.0	287.5	0.0011537936735987928	0.9884480170801596	H	Y	mergedpre1203	1203	9.0	9.5	0.00020360924171631875	0.9877727292211411	post1203R1	1203	CAT27TAC	H27Y	0.1764693691561352	0.9993168200579599	0.1765900119102369	-2.501524349721347	-2.5005383925754963	True
30	TAT	TAC	39.0	39.5	0.0001595501896425672	0.9871572195451002	Y	Y	mergedpre1203	1203	7.0	7.5	0.00016144656118824668	0.9797330750188354	post1203R1	1203	TAT30TAC	Y30Y	1.0118857367072258	0.9924792683685321	1.0195535251538248	0.02793751684246063	0.03882864522666187	True
33	AAG	TAC	227.0	227.5	0.0009129946223613452	0.9888293603017899	K	Y	mergedpre1203	1203	10.0	10.5	0.00022504179347593124	0.9874083758412276	post1203R1	1203	AAG33TAC	K33Y	0.24648753449816505	0.9985629629159387	0.2468422559739129	-2.0183387098581025	-2.0162640125175546	True
34	AAG	TAC	19.0	19.5	7.826547649627536e-05	0.9686637072951452	K	Y	mergedpre1203	1203	2.0	2.5	5.358137939903125e-05	0.9691907068455571	post1203R1	1203	AAG34TAC	K34Y	0.6846106584629453	1.0005440479977137	0.6842383999315038	-0.5474290234676122	-0.5482137053829563	True
36	AGG	TAC	177.0	177.5	0.0007165492602385806	0.9780978140201441	R	Y	mergedpre1203	1203	20.0	20.5	0.00044122078257500754	0.9882161766604968	post1203R1	1203	AGG36TAC	R36Y	0.6157577811581295	1.0103449394276474	0.6094530265148371	-0.7144130652242375	-0.7292609893325542	True
38	TGG	TAC	803.0	803.5	0.003224744849839666	0.9842013589279479	W	Y	mergedpre1203	1203	288.0	288.5	0.006183291182648206	0.9825646191435552	post1203R1	1203	TGG38TAC	W38Y	1.917451293225769	0.9983369868680373	1.920645351667435	0.9415911490784379	0.943992367059235	True
41	AGA	TAC	17.0	17.5	7.02365567230432e-05	0.9952379614541776	R	Y	mergedpre1203	1203	0.0	0.5	1.071627587980625e-05	0.9904517981910926	post1203R1	1203	AGA41TAC	R41Y	0.1525740494663295	0.995190935787767	0.15331133351365975	-2.7054637429684756	-2.698508993523915	True
42	CAT	TAC	239.0	239.5	0.0009617971752478786	0.9756699449426335	H	Y	mergedpre1203	1203	16.0	16.5	0.00035368258595558605	0.9876854154162736	post1203R1	1203	CAT42TAC	H42Y	0.36773094687498264	1.0123150974732	0.3632573966276522	-1.4609359206510202	-1.478594339938092	True
43	CAC	TAC	20.0	20.5	8.2455484094136e-05	0.9864069117806764	H	Y	mergedpre1203	1203	1.0	1.5	3.222480020623872e-05	0.9683230213972673	post1203R1	1203	CAC43TAC	H43Y	0.39081451719389587	0.9816669062559955	0.39811316313436024	-1.328749521687908	-1.3020550071321255	True
44	TAT	TAC	51.0	51.5	0.0002068514003638978	0.9565350984652831	Y	Y	mergedpre1203	1203	7.0	7.5	0.00016081651907283917	0.979361880052319	post1203R1	1203	TAT44TAC	Y44Y	0.7774495062152202	1.0238640292694543	0.7593288600732899	-0.3972032526686657	-0.4312273885890501	True
48	CAT	TAC	314.0	314.5	0.0012634936704792438	0.9943775536030661	H	Y	mergedpre1203	1203	16.0	16.5	0.00035385704175513094	0.9972013124879366	post1203R1	1203	CAT48TAC	H48Y	0.2800623778518121	1.0028397250869538	0.27926932973016055	-1.840270954050855	-1.8443620053660685	True
52	AGT	TAC	108.0	108.5	0.00043554706316837406	0.9941171039532419	S	Y	mergedpre1203	1203	5.0	5.5	0.00011789166827428033	0.9967954901078173	post1203R1	1203	AGT52TAC	S52Y	0.2706749241211292	1.0026942360652729	0.26994762150353974	-1.8892485895658904	-1.8931303237670416	True
55	GTA	TAC	173.0	173.5	0.0006964738752047272	0.9938802626930858	V	Y	mergedpre1203	1203	7.0	7.5	0.0001607889377210848	0.9847036123914674	post1203R1	1203	GTA55TAC	V55Y	0.23086140549610876	0.9907668452165931	0.23301284919928844	-2.1015185822182336	-2.0881360787230627	True
56	CAC	TAC	22.0	22.5	9.03338739982977e-05	0.9963324447156691	H	Y	mergedpre1203	1203	11.0	11.5	0.00024658004202581587	0.9960868819417642	post1203R1	1203	CAC56TAC	H56Y	2.7296520243387605	0.9997535332958318	2.730324958532598	1.4490726684211461	1.4494282885390535	True
57	ATC	TAC	28.0	28.5	0.00011441280138740576	0.9952287854579323	I	Y	mergedpre1203	1203	2.0	2.5	5.359516357243922e-05	0.9946726407408996	post1203R1	1203	ATC57TAC	I57Y	0.4684367738795602	0.9994411890761612	0.4686986878263064	-1.0932673390487277	-1.0924609199612223	True
59	CTA	TAC	2689.0	2689.5	0.010803894945729458	0.9730394716756783	L	Y	mergedpre1203	1203	104.0	104.5	0.002240950420312232	0.9913256990907531	post1203R1	1203	CTA59TAC	L59Y	0.2074206044735774	1.0187928937595758	0.20359447513237802	-2.296229682821828	-2.323090484557199	True
70	TGG	TAC	389.0	389.5	0.0015634031211868217	0.9954663316421553	W	Y	mergedpre1203	1203	185.0	185.5	0.003976334912434889	0.9893142697905726	post1203R1	1203	TGG70TAC	W70Y	2.543384274054887	0.9938199197139757	2.559200337609333	1.3556930878863551	1.3646367238152985	True
71	GGT	TAC	398.0	398.5	0.001599592174241147	0.9931901929144289	G	Y	mergedpre1203	1203	24.0	24.5	0.0005252100840336134	0.9924648430800892	post1203R1	1203	GGT71TAC	G71Y	0.32833999346288073	0.9992696768055963	0.32857996303109865	-1.6056835881752707	-1.6046295695904826	True
76	GAA	TAC	19.0	19.5	7.828590010719146e-05	0.9895116967164084	E	Y	mergedpre1203	1203	1.0	1.5	3.2157098143463534e-05	0.9922930154782832	post1203R1	1203	GAA76TAC	E76Y	0.41076487719286675	1.002810799277163	0.40961353576262893	-1.2876647046105751	-1.291714142372645	True
78	GAC	TAC	51.0	51.5	0.00020676088003854183	0.9837220973181308	D	Y	mergedpre1203	1203	64.0	64.5	0.0013827848644013291	0.9934934076535534	post1203R1	1203	GAC78TAC	D78Y	6.687845709224914	1.0099329987219579	6.6220687091997155	2.727281979914531	2.7130223954700323	True
79	TGG	TAC	16.0	16.5	6.622038142939703e-05	0.9944756148462082	W	Y	mergedpre1203	1203	1.0	1.5	3.215296235959873e-05	0.9910936294263911	post1203R1	1203	TGG79TAC	W79Y	0.4855448075888786	0.996599227402534	0.48720166967655426	-1.037409017410857	-1.032494378119328	True
84	GGA	TAC	509.0	509.5	0.0020447394612643274	0.9872038238032556	G	Y	mergedpre1203	1203	96.0	96.5	0.0020682412448026063	0.9834433537656994	post1203R1	1203	GGA84TAC	G84Y	1.01149377902833	0.9961907865965625	1.0153615076927678	0.021993473715367768	0.02749950048815026	True
85	GTC	TAC	423.0	423.5	0.0016996428141429546	0.9870028494602079	V	Y	mergedpre1203	1203	16.0	16.5	0.00035363710403360624	0.9903875005358138	post1203R1	1203	GTC85TAC	V85Y	0.20806554241334987	1.0034292211795102	0.20735447804556972	-2.269828890737891	-2.2747677477427772	True
86	TCC	TAC	1051.0	1051.5	0.004243016072213995	0.9886792376694281	S	Y	mergedpre1203	1203	48.0	48.5	0.0010469056921449695	0.9932113022643383	post1203R1	1203	TCC86TAC	S86Y	0.24673620705817803	1.0045839584996175	0.24561033945503918	-2.025556799787851	-2.0321549427035555	True
90	AGG	TAC	105.0	105.5	0.0004255456463251814	0.9873203531827184	R	Y	mergedpre1203	1203	0.0	0.5	1.0762409057643464e-05	0.9944358345171983	post1203R1	1203	AGG90TAC	R90Y	0.025290845178614168	1.0072068617967234	0.025109881731245016	-5.315600956312589	-5.3259609731620445	True
94	TAT	TAC	21.0	21.5	8.630067153964412e-05	0.9920021354398725	Y	Y	mergedpre1203	1203	2.0	2.5	5.358137939903125e-05	0.9978031634446397	post1203R1	1203	TAT94TAC	Y94Y	0.6208686264326165	1.0058477979003493	0.6172590204289803	-0.6960520802741584	-0.7044640973194362	True
95	AGC	TAC	4.0	4.5	1.806764526386792e-05	0.9893742170687052	S	Y	mergedpre1203	1203	61.0	61.5	0.0013181019332161687	0.977549402031806	post1203R1	1203	AGC95TAC	S95Y	72.95371997656709	0.988048187598891	73.83619634367818	6.206256329649836	6.223603020060583	True
99	GAC	TAC	76.0	76.5	0.00030702423284075675	0.9635604376199	D	Y	mergedpre1203	1203	4.0	4.5	9.644648291825625e-05	0.9910304770886021	post1203R1	1203	GAC99TAC	D99Y	0.314133128925624	1.0285088909799538	0.30542577869824816	-1.7111062605503031	-1.7516605258932143	True
101	GAC	TAC	153.0	153.5	0.0006160675226058652	0.7784625202178511	D	Y	mergedpre1203	1203	7.0	7.5	0.00016074413819709373	0.685509451755326	post1203R1	1203	GAC101TAC	D101Y	0.260919675682906	0.880594034974847	0.2962996174399011	-1.7548713312878426	-1.5714203080868763	True
104	GAC	TAC	79.0	79.5	0.0003190567158428716	0.9945238630343698	D	Y	mergedpre1203	1203	8.0	8.5	0.00018217668995670625	0.9892087101890351	post1203R1	1203	GAC104TAC	D104Y	0.5709852854074517	0.9946555803808289	0.5740532669497874	-0.8007434827271773	-0.7930124376205521	True
105	CAA	TAC	1092.0	1092.5	0.004385278309630754	0.9909825833202879	Q	Y	mergedpre1203	1203	60.0	60.5	0.0012966693814565563	0.9934094903339191	post1203R1	1203	CAA105TAC	Q105Y	0.2956869073985267	1.0024489905821552	0.294964542013067	-1.7613865578247	-1.764915385121889	True
106	CTA	TAC	233.0	233.5	0.0009373444449796875	0.9904960900492958	L	Y	mergedpre1203	1203	4.0	4.5	9.644855005679748e-05	0.9923376985232656	post1203R1	1203	CTA106TAC	L106Y	0.10289552637065827	1.0018592788931435	0.10270456993155515	-3.283427717798844	-3.286107599684992	True
107	ATT	TAC	176.0	176.5	0.0007086645788163495	0.9912932626676303	I	Y	mergedpre1203	1203	19.0	19.5	0.0004179347593124437	0.995188392129967	post1203R1	1203	ATT107TAC	I107Y	0.5897497515827606	1.00392934120409	0.5874414935172909	-0.7674829218745772	-0.7731406546276831	True
109	CTG	TAC	313.0	313.5	0.001257995393369341	0.9942477307929986	L	Y	mergedpre1203	1203	7.0	7.5	0.00016074413819709373	0.9955741780616401	post1203R1	1203	CTG109TAC	L109Y	0.1277780022441625	1.0013341214946334	0.12760775799134427	-2.970212053594863	-2.9721355012877604	True
110	TAT	TAC	139.0	139.5	0.0005598227829813874	0.9948090984244701	Y	Y	mergedpre1203	1203	34.0	34.5	0.0007394230357066312	0.9914162630202752	post1203R1	1203	TAT110TAC	Y110Y	1.320816262190628	0.9965894608226158	1.3253363738167425	0.4063585659013554	0.4112873435396428	True
111	TAC	TAC	247732.0	247732.5	0.9941789768964977	0.9941789768964977	Y	Y	mergedpre1203	1203	46516.0	46516.5	0.9969672939260148	0.9969672939260148	post1203R1	1203	TAC111TAC	Y111Y	1.002804642920756	1.002804642920756	1.0	0.0	-0.004040580884852324	True
113	GAC	TAC	269.0	269.5	0.0010814519947672972	0.9719364210560107	D	Y	mergedpre1203	1203	28.0	28.5	0.0006108277251489563	0.9850507951476702	post1203R1	1203	GAC113TAC	D113Y	0.5648218581171436	1.0134930370007236	0.5573021594589804	-0.8434683512421566	-0.8628045283360326	True
114	TGT	TAC	198.0	198.5	0.0007966576499201335	0.9796340592215631	C	Y	mergedpre1203	1203	2.0	2.5	5.358137939903125e-05	0.9785138668609885	post1203R1	1203	TGT114TAC	C114Y	0.06725772281782882	0.9988565195850124	0.0673347187499681	-3.892505618772839	-3.8908549813330304	True
30	TAT	TAG	394.0	394.5	0.0015934822737719684	0.9871572195451002	Y	*	mergedpre1203	1203	46.0	46.5	0.0010009686793671295	0.9797330750188354	post1203R1	1203	TAT30TAG	Y30*	0.628164301443852	0.9924792683685321	0.6329243556658346	-0.6598950094943818	-0.6490038811101806	True
34	AAG	TAG	61.0	61.5	0.0002468372720267146	0.9686637072951452	K	*	mergedpre1203	1203	7.0	7.5	0.00016074413819709373	0.9691907068455571	post1203R1	1203	AAG34TAG	K34*	0.6512150165867041	1.0005440479977137	0.6508609170080158	-0.6195788092234475	-0.6203634911387916	True
60	GAG	TAG	24.0	24.5	9.837737561285089e-05	0.9939628414598399	E	*	mergedpre1203	1203	6.0	6.5	0.00013942813016152214	0.9176194255561038	post1203R1	1203	GAG60TAG	E60*	1.4172784066757402	0.9231928873803672	1.535192077462143	0.6184191714690354	0.7337151573866509	True
79	TGG	TAG	31.0	31.5	0.00012642072818339433	0.9944756148462082	W	*	mergedpre1203	1203	3.0	3.5	7.50235788390637e-05	0.9910936294263911	post1203R1	1203	TGG79TAG	W79*	0.5934436537197405	0.996599227402534	0.5954687073824553	-0.7479024002158718	-0.7429877609243429	True
89	TGG	TAG	17.0	17.5	7.024445068839562e-05	0.9823325171597158	W	*	mergedpre1203	1203	7.0	7.5	0.00016074413819709373	0.9942667924043036	post1203R1	1203	TGG89TAG	W89*	2.2883535513738265	1.0121489160097175	2.2608862344045195	1.1768883989051158	1.1594668316165933	True
111	TAC	TAG	42.0	42.5	0.00017055738152281657	0.9941789768964977	Y	*	mergedpre1203	1203	5.0	5.5	0.00011787903467786875	0.9969672939260148	post1203R1	1203	TAC111TAG	Y111*	0.6911400352502439	1.002804642920756	0.6892070555609299	-0.5369906240693334	-0.5410312049541858	True
14	GAC	TAT	54.0	54.5	0.00021871037128593673	0.9896644300688636	D	Y	mergedpre1203	1203	0.0	0.5	1.071627587980625e-05	0.9824574563847571	post1203R1	1203	GAC14TAT	D14Y	0.04899756612728734	0.9927177602173648	0.0493569956042278	-4.340601610498062	-4.330057118749222	True
27	CAT	TAT	42.0	42.5	0.0001705608039232998	0.9884480170801596	H	Y	mergedpre1203	1203	6.0	6.5	0.00013931158643748124	0.9877727292211411	post1203R1	1203	CAT27TAT	H27Y	0.816785470242793	0.9993168200579599	0.8173438631758644	-0.2909849353298043	-0.2899989781839538	True
30	TAT	TAT	244391.0	244391.5	0.9871572195451002	0.9871572195451002	Y	Y	mergedpre1203	1203	45513.0	45513.5	0.9797330750188354	0.9797330750188354	post1203R1	1203	TAT30TAT	Y30Y	0.9924792683685321	0.9924792683685321	1.0	0.0	0.01089112838420124	True
39	TTT	TAT	56.0	56.5	0.00022678285441343518	0.9749555465466792	F	Y	mergedpre1203	1203	3.0	3.5	7.501393115864374e-05	0.9911805049509195	post1203R1	1203	TTT39TAT	F39Y	0.33077426136408894	1.0166417417303892	0.325359709115514	-1.6198924888006963	-1.6437038607326757	True
40	TAT	TAT	244955.0	244955.5	0.9831568680965836	0.9831568680965836	Y	Y	mergedpre1203	1203	46121.0	46121.5	0.9885014359809678	0.9885014359809678	post1203R1	1203	TAT40TAT	Y40Y	1.0054361293276945	1.0054361293276945	1.0	0.0	-0.007821436860638048	True
42	CAT	TAT	19.0	19.5	7.830916458176883e-05	0.9756699449426335	H	Y	mergedpre1203	1203	2.0	2.5	5.358827059933122e-05	0.9876854154162736	post1203R1	1203	CAT42TAT	H42Y	0.6843167193205777	1.0123150974732	0.6759918142371617	-0.5649223182481793	-0.5825807375352512	True
44	TAT	TAT	238149.0	238149.5	0.9565350984652831	0.9565350984652831	Y	Y	mergedpre1203	1203	45674.0	45674.5	0.979361880052319	0.979361880052319	post1203R1	1203	TAT44TAT	Y44Y	1.0238640292694543	1.0238640292694543	1.0	0.0	-0.03402413592038437	True
48	CAT	TAT	16.0	16.5	6.62882211857155e-05	0.9943775536030661	H	Y	mergedpre1203	1203	2.0	2.5	5.361470329623196e-05	0.9972013124879366	post1203R1	1203	CAT48TAT	H48Y	0.8088119176712112	1.0028397250869538	0.8065216179994077	-0.31021489100111044	-0.31430594231632397	True
69	TAT	TAT	248361.0	248361.5	0.9968232371273876	0.9968232371273876	Y	Y	mergedpre1203	1203	46568.0	46568.5	0.9981031785155496	0.9981031785155496	post1203R1	1203	TAT69TAT	Y69Y	1.001284020416549	1.001284020416549	1.0	0.0	-0.0018512616126878886	True
73	CAT	TAT	182.0	182.5	0.0007324581294825435	0.9939296278310008	H	Y	mergedpre1203	1203	97.0	97.5	0.0020899425533739175	0.9963238446368858	post1203R1	1203	CAT73TAT	H73Y	2.853326994746294	1.002408839357279	2.846470305046173	1.5091740493211594	1.5057030076406432	True
80	CAT	TAT	86.0	86.5	0.0003471455804153707	0.9993960068225143	H	Y	mergedpre1203	1203	8.0	8.5	0.00018219230934110687	0.9988961289492863	post1203R1	1203	CAT80TAT	H80Y	0.5248296957233561	0.9994998200214774	0.5250923363968976	-0.9293569548732243	-0.9286351671717274	True
94	TAT	TAT	247136.0	247136.5	0.9920021354398725	0.9920021354398725	Y	Y	mergedpre1203	1203	46555.0	46555.5	0.9978031634446397	0.9978031634446397	post1203R1	1203	TAT94TAT	Y94Y	1.0058477979003493	1.0058477979003493	1.0	0.0	-0.008412017045277696	True
110	TAT	TAT	247892.0	247892.5	0.9948090984244701	0.9948090984244701	Y	Y	mergedpre1203	1203	46257.0	46257.5	0.9914162630202752	0.9914162630202752	post1203R1	1203	TAT110TAT	Y110Y	0.9965894608226158	0.9965894608226158	1.0	0.0	0.00492877763828741	True
111	TAC	TAT	24.0	24.5	9.832131405432955e-05	0.9941789768964977	Y	Y	mergedpre1203	1203	40.0	40.5	0.0008680183462643062	0.9969672939260148	post1203R1	1203	TAC111TAT	Y111Y	8.828384309272597	1.002804642920756	8.803693093760673	3.138108852200488	3.1340682713156354	True
114	TGT	TAT	53.0	53.5	0.00021471629355530048	0.9796340592215631	C	Y	mergedpre1203	1203	6.0	6.5	0.00013931158643748124	0.9785138668609885	post1203R1	1203	TGT114TAT	C114Y	0.6488170232949804	0.9988565195850124	0.6495597821842717	-0.6224657847772986	-0.62081514733749	True
32	TCA	TCA	248467.0	248467.5	0.9972166591079663	0.9972166591079663	S	S	mergedpre1203	1203	46478.0	46478.5	0.9961528569591496	0.9961528569591496	post1203R1	1203	TCA32TCA	S32S	0.9989332286628982	0.9989332286628982	1.0	0.0	0.0015398471963324002	True
49	CCA	TCA	95.0	95.5	0.00038389799167082056	0.9881956392404045	P	S	mergedpre1203	1203	10.0	10.5	0.00022527354644925982	0.9891117785882858	post1203R1	1203	CCA49TCA	P49S	0.5868057435487295	1.00092708296971	0.5862622298196796	-0.7703819813682272	-0.7717188597682293	True
53	TCA	TCA	248723.0	248723.5	0.9990219587334868	0.9990219587334868	S	S	mergedpre1203	1203	46578.0	46578.5	0.9988098812025561	0.9988098812025561	post1203R1	1203	TCA53TCA	S53S	0.9997877148454279	0.9997877148454279	1.0	0.0	0.0003062952518732848	True
86	TCC	TCA	85.0	85.5	0.0003450098660716087	0.9886792376694281	S	S	mergedpre1203	1203	23.0	23.5	0.0005072635827918924	0.9932113022643383	post1203R1	1203	TCC86TCA	S86S	1.4702871792269472	1.0045839584996175	1.4635781975086228	0.5494998295485399	0.5429016866328357	True
103	GCA	TCA	760.0	760.5	0.0030522065787995057	0.9852767655038449	A	S	mergedpre1203	1203	45.0	45.5	0.0009751811050623687	0.991094774743881	post1203R1	1203	GCA103TCA	A103S	0.31950036142243265	1.005904949191673	0.31762480309812313	-1.6546045189635512	-1.6630985062059263	True
86	TCC	TCC	245013.0	245013.5	0.9886792376694281	0.9886792376694281	S	S	mergedpre1203	1203	46012.0	46012.5	0.9932113022643383	0.9932113022643383	post1203R1	1203	TCC86TCC	S86S	1.0045839584996175	1.0045839584996175	1.0	0.0	-0.006598142915704276	True
32	TCA	TCG	66.0	66.5	0.0002668957019758309	0.9972166591079663	S	S	mergedpre1203	1203	11.0	11.5	0.00024647434523554376	0.9961528569591496	post1203R1	1203	TCA32TCG	S32S	0.9234856290711778	0.9989332286628982	0.9244718291204416	-0.11329873697499197	-0.11175888977865957	True
53	TCA	TCG	75.0	75.5	0.000303253041567758	0.9990219587334868	S	S	mergedpre1203	1203	9.0	9.5	0.0002037140283913025	0.9988098812025561	post1203R1	1203	TCA53TCG	S53S	0.6717625232648663	0.9997877148454279	0.6719051587553504	-0.5736704878500305	-0.5733641925981572	True
81	TTG	TCG	50.0	50.5	0.00020286175674264276	0.9671303698109569	L	S	mergedpre1203	1203	1.0	1.5	3.2156408772268315e-05	0.9857975861255815	post1203R1	1203	TTG81TCG	L81S	0.15851390271189958	1.019301654562118	0.1555122588121331	-2.6848997844325595	-2.7124808537361615	True
86	TCC	TCG	47.0	47.5	0.0001916721478175604	0.9886792376694281	S	S	mergedpre1203	1203	6.0	6.5	0.00014030694843180004	0.9932113022643383	post1203R1	1203	TCC86TCG	S86S	0.7320153190193738	1.0045839584996175	0.7286751025893995	-0.45665239743305513	-0.4632505403487594	True
35	GCT	TCT	56.0	56.5	0.00022672825114267026	0.9986576884954473	A	S	mergedpre1203	1203	7.0	7.5	0.00016074413819709373	0.9985961678597454	post1203R1	1203	GCT35TCT	A35S	0.7089726903770118	0.9999383966734441	0.709016368143872	-0.49610916140365	-0.496020283852321	True
86	TCC	TCT	196.0	196.5	0.0007929174114979078	0.9886792376694281	S	S	mergedpre1203	1203	12.0	12.5	0.00026982105467653853	0.9932113022643383	post1203R1	1203	TCC86TCT	S86S	0.3402889768391099	1.0045839584996175	0.338736224045767	-1.5617658197270814	-1.5683639626427857	True
37	AGA	TGA	106.0	106.5	0.0004273830114249712	0.9980637342440136	R	*	mergedpre1203	1203	3.0	3.5	7.501393115864374e-05	0.9895730635689485	post1203R1	1203	AGA37TGA	R37*	0.17551921614416519	0.9914928572357191	0.17702519474876757	-2.497973391345309	-2.4856476757020602	True
41	AGA	TGA	58.0	58.5	0.00023479077533131588	0.9952379614541776	R	*	mergedpre1203	1203	4.0	4.5	9.644648291825625e-05	0.9904517981910926	post1203R1	1203	AGA41TGA	R41*	0.4107762870247332	0.995190935787767	0.4127612825367762	-1.2766204441646014	-1.2696656947200409	True
75	GGA	TGA	70.0	70.5	0.00028307796087501206	0.9930635861360059	G	*	mergedpre1203	1203	2.0	2.5	5.359286571771566e-05	0.9913715486194478	post1203R1	1203	GGA75TGA	G75*	0.18932192937965459	0.9982961438318952	0.18964505728025213	-2.3986263237307903	-2.3961660823422384	True
79	TGG	TGA	106.0	106.5	0.0004274224619533809	0.9944756148462082	W	*	mergedpre1203	1203	36.0	36.5	0.0007823887507502358	0.9910936294263911	post1203R1	1203	TGG79TGA	W79*	1.8304811290791996	0.996599227402534	1.8367274213627844	0.8771375398806194	0.8820521791721483	True
84	GGA	TGA	110.0	110.5	0.00044346164959707196	0.9872038238032556	G	*	mergedpre1203	1203	14.0	14.5	0.00031077200051438125	0.9834433537656994	post1203R1	1203	GGA84TGA	G84*	0.7007866425354883	0.9961907865965625	0.7034662957782333	-0.5074467916507581	-0.5019407648779757	True
12	CAA	TGC	240.0	240.5	0.0009651696170223012	0.9939100004414497	Q	C	mergedpre1203	1203	9.0	9.5	0.00020360924171631875	0.9948883364053325	post1203R1	1203	CAA12TGC	Q12C	0.2109569531876532	1.000984330536415	0.21074950601334988	-2.246398845323448	-2.2478182356468586	True
16	ATG	TGC	18.0	18.5	7.424351874147203e-05	0.9900614013965808	M	C	mergedpre1203	1203	4.0	4.5	9.644648291825625e-05	0.9950169317158901	post1203R1	1203	ATG16TGC	M16C	1.2990559250578968	1.0050052757458467	1.2925861748276153	0.37026046611244096	0.36305739130287146	True
17	AAG	TGC	1253.0	1253.5	0.00503056060551335	0.9803934552546985	K	C	mergedpre1203	1203	211.0	211.5	0.004532984697158043	0.9539950276479918	post1203R1	1203	AAG17TGC	K17C	0.9010893720652171	0.9730736395013484	0.9260238233634408	-0.11087878541245393	-0.0714996788031729	True
22	AAA	TGC	27.0	27.5	0.00011038369371936852	0.9881447912945398	K	C	mergedpre1203	1203	12.0	12.5	0.00026790689699515626	0.9947383085430151	post1203R1	1203	AAA22TGC	K22C	2.4270513874654647	1.0066726225817952	2.410963935068433	1.2696100702324027	1.260015485763667	True
24	TTA	TGC	193.0	193.5	0.0007767528119656061	0.983262682948369	L	C	mergedpre1203	1203	25.0	25.5	0.0005465300698701187	0.988994384671439	post1203R1	1203	TTA24TGC	L24C	0.7036087432848824	1.0058292680302714	0.6995309896507274	-0.5155401238088433	-0.5239255630776745	True
25	GTA	TGC	178.0	178.5	0.0007317733101570956	0.9950005739398511	V	C	mergedpre1203	1203	34.0	34.5	0.0007484055707405961	0.9945876176840643	post1203R1	1203	GTA25TGC	V25C	1.0227287062163144	0.9995849688265489	1.0231533467504366	0.033022387523874715	0.03362127522675835	True
26	AAG	TGC	179.0	179.5	0.0007204003740463224	0.9871953348557393	K	C	mergedpre1203	1203	7.0	7.5	0.00016074413819709373	0.9871726177718719	post1203R1	1203	AAG26TGC	K26C	0.22313166953846936	0.9999769882584882	0.22313680430493177	-2.1639996027799313	-2.163966403472582	True
28	CAT	TGC	315.0	315.5	0.001266259697622803	0.9928981092394816	H	C	mergedpre1203	1203	18.0	18.5	0.0003965022075528312	0.9936881135067941	post1203R1	1203	CAT28TGC	H28C	0.3131286641256922	1.000795654921649	0.3128797198367199	-1.6763199455421296	-1.6774673765328034	True
30	TAT	TGC	169.0	169.5	0.0006846520796054465	0.9871572195451002	Y	C	mergedpre1203	1203	91.0	91.5	0.0019696480464966096	0.9797330750188354	post1203R1	1203	TAT30TGC	Y30C	2.876859802473228	0.9924792683685321	2.8986598452603434	1.5353860445587437	1.546277172942945	True
38	TGG	TGC	26.0	26.5	0.00010635437277006988	0.9842013589279479	W	C	mergedpre1203	1203	5.0	5.5	0.00011787903467786875	0.9825646191435552	post1203R1	1203	TGG38TGC	W38C	1.1083609597577555	0.9983369868680373	1.1102072489920294	0.15082901818214722	0.15323023616294432	True
41	AGA	TGC	184.0	184.5	0.0007404939837372269	0.9952379614541776	R	C	mergedpre1203	1203	102.0	102.5	0.0021968365553602814	0.9904517981910926	post1203R1	1203	AGA41TGC	R41C	2.966717628511962	0.995190935787767	2.9810537072100507	1.5758223674215408	1.5827771168661013	True
42	CAT	TGC	171.0	171.5	0.000688719062860172	0.9756699449426335	H	C	mergedpre1203	1203	24.0	24.5	0.0005251650518734459	0.9876854154162736	post1203R1	1203	CAT42TGC	H42C	0.7625243443857865	1.0123150974732	0.7532480215785516	-0.40880311633089733	-0.4264615356179693	True
43	CAC	TGC	17.0	17.5	7.038882788523806e-05	0.9864069117806764	H	C	mergedpre1203	1203	1.0	1.5	3.222480020623872e-05	0.9683230213972673	post1203R1	1203	CAC43TGC	H43C	0.4578112915699923	0.9816669062559955	0.4663611339573934	-1.1004805340147907	-1.0737860194590083	True
44	TAT	TGC	34.0	34.5	0.00013857035558358203	0.9565350984652831	Y	C	mergedpre1203	1203	4.0	4.5	9.64899114437035e-05	0.979361880052319	post1203R1	1203	TAT44TGC	Y44C	0.6963243403492841	1.0238640292694543	0.6800945442395552	-0.5561927764298228	-0.5902169123502071	True
49	CCA	TGC	41.0	41.5	0.00016682478172082776	0.9881956392404045	P	C	mergedpre1203	1203	45.0	45.5	0.0009761853679467926	0.9891117785882858	post1203R1	1203	CCA49TGC	P49C	5.851560888479902	1.00092708296971	5.846141030691825	2.5474846327405327	2.5461477543405304	True
52	AGT	TGC	350.0	350.5	0.0014069976556729503	0.9941171039532419	S	C	mergedpre1203	1203	13.0	13.5	0.00028937045849141536	0.9967954901078173	post1203R1	1203	AGT52TGC	S52C	0.2056652030120213	1.0026942360652729	0.20511258129804688	-2.2855121076058627	-2.289393841807014	True
54	GAA	TGC	21.0	21.5	8.632423382223632e-05	0.9874428352893467	E	C	mergedpre1203	1203	8.0	8.5	0.0001822430908428207	0.9834158787333033	post1203R1	1203	GAA54TGC	E54C	2.1111463464373843	0.9959218332321349	2.1197912084986963	1.0839221717235374	1.0898177524638872	True
55	GTA	TGC	6.0	6.5	2.6092681203635313e-05	0.9938802626930858	V	C	mergedpre1203	1203	47.0	47.5	0.0010183299389002036	0.9847036123914674	post1203R1	1203	GTA55TGC	V55C	39.02741657527808	0.9907668452165931	39.39112089156176	5.299798564941365	5.313181068436536	True
57	ATC	TGC	232.0	232.5	0.0009333675902656786	0.9952287854579323	I	C	mergedpre1203	1203	8.0	8.5	0.00018222355614629337	0.9946726407408996	post1203R1	1203	ATC57TGC	I57C	0.19523235866206187	0.9994411890761612	0.1953415176359961	-2.3559294845164027	-2.3551230654288973	True
58	CCA	TGC	212.0	212.5	0.0008533725282315711	0.9844364930204167	P	C	mergedpre1203	1203	9.0	9.5	0.00020371839684343705	0.9915188814787811	post1203R1	1203	CCA58TGC	P58C	0.23872153145777858	1.0071943578977192	0.2370163510010655	-2.0769415054075004	-2.087283611909296	True
59	CTA	TGC	175.0	175.5	0.000704994817986808	0.9730394716756783	L	C	mergedpre1203	1203	15.0	15.5	0.0003323897752616229	0.9913256990907531	post1203R1	1203	CTA59TGC	L59C	0.47147832406881984	1.0187928937595758	0.46278132381642195	-1.111597451230865	-1.1384582529662362	True
63	GAA	TGC	144.0	144.5	0.0005860000729965488	0.9900866631249823	E	C	mergedpre1203	1203	3.0	3.5	7.555478801485191e-05	0.9845544426215352	post1203R1	1203	GAA63TGC	E63C	0.1289330692887079	0.99441238761263	0.12965754539547567	-2.9472219288976014	-2.9391381024802774	True
68	ACA	TGC	83.0	83.5	0.00033517848756226893	0.9974650872467596	T	C	mergedpre1203	1203	239.0	239.5	0.005133976420150054	0.9864201500535905	post1203R1	1203	ACA68TGC	T68C	15.317141793583252	0.9889269937019493	15.488647686969353	3.9531392828837695	3.9692033580120536	True
72	CTG	TGC	481.0	481.5	0.0019329508914054942	0.9856624421419424	L	C	mergedpre1203	1203	190.0	190.5	0.0040838639140780755	0.989334791090531	post1203R1	1203	CTG72TGC	L72C	2.1127613392746887	1.0037257673535862	2.1049189011508345	1.0737646498420732	1.0683994922273277	True
79	TGG	TGC	68.0	68.5	0.00027491491684325433	0.9944756148462082	W	C	mergedpre1203	1203	19.0	19.5	0.0004179885106747835	0.9910936294263911	post1203R1	1203	TGG79TGC	W79C	1.5204286310629849	0.996599227402534	1.5256169072353416	0.609392737128162	0.6143073764196909	True
82	GGT	TGC	213.0	213.5	0.0008570132586172984	0.9886219949341886	G	C	mergedpre1203	1203	5.0	5.5	0.00011787903467786875	0.990323202880535	post1203R1	1203	GGT82TGC	G82C	0.1375463372270976	1.00172078707035	0.13731005585834755	-2.864490810220051	-2.866971247652084	True
83	CAG	TGC	212.0	212.5	0.0008530162655148606	0.9853582266895743	Q	C	mergedpre1203	1203	7.0	7.5	0.00016074413819709373	0.9874083758412276	post1203R1	1203	CAG83TGC	Q83C	0.18844205520521035	1.002080613015777	0.18805079427501453	-2.4108056949478316	-2.413804266674619	True
86	TCC	TGC	49.0	49.5	0.00019974255404145766	0.9886792376694281	S	C	mergedpre1203	1203	3.0	3.5	7.554989530943079e-05	0.9932113022643383	post1203R1	1203	TCC86TGC	S86C	0.3782363536502592	1.0045839584996175	0.37651044539390105	-1.409238205265205	-1.4158363481809093	True
87	ATA	TGC	228.0	228.5	0.0009170445880322671	0.9940301801982582	I	C	mergedpre1203	1203	9.0	9.5	0.00020360924171631875	0.9953812850958035	post1203R1	1203	ATA87TGC	I87C	0.22202763570439887	1.0013592191911878	0.2217262611151009	-2.1731484426939023	-2.1751080500140607	True
89	TGG	TGC	909.0	909.5	0.0036507044514911893	0.9823325171597158	W	C	mergedpre1203	1203	58.0	58.5	0.0012538042779373312	0.9942667924043036	post1203R1	1203	TGG89TGC	W89C	0.34344173695714936	1.0121489160097175	0.3393193743773688	-1.559284287826518	-1.5767058551150406	True
95	AGC	TGC	22.0	22.5	9.033822631933961e-05	0.9893742170687052	S	C	mergedpre1203	1203	2.0	2.5	5.358137939903125e-05	0.977549402031806	post1203R1	1203	AGC95TGC	S95C	0.5931196746062364	0.988048187598891	0.6002942792168956	-0.7362581756894047	-0.7189114852786574	True
101	GAC	TGC	578.0	578.5	0.0023217919337295964	0.7784625202178511	D	C	mergedpre1203	1203	15.0	15.5	0.00033220455227399374	0.685509451755326	post1203R1	1203	GAC101TGC	D101C	0.14308110362859217	0.880594034974847	0.16248248108185184	-2.6216439202467963	-2.43819289704583	True
103	GCA	TGC	450.0	450.5	0.0018080461061790627	0.9852767655038449	A	C	mergedpre1203	1203	71.0	71.5	0.0015324274508122938	0.991094774743881	post1203R1	1203	GCA103TGC	A103C	0.8475599408528177	1.005904949191673	0.8425845220603613	-0.24710668047289977	-0.2556006677152749	True
104	GAC	TGC	413.0	413.5	0.0016594962515852504	0.9945238630343698	D	C	mergedpre1203	1203	404.0	404.5	0.008669467186763256	0.9892087101890351	post1203R1	1203	GAC104TGC	D104C	5.224155931947217	0.9946555803808289	5.2522260317958676	2.3929290045655414	2.4006600496721666	True
105	CAA	TGC	2.0	2.5	1.0034961806935363e-05	0.9909825833202879	Q	C	mergedpre1203	1203	35.0	35.5	0.0007608555874662437	0.9934094903339191	post1203R1	1203	CAA105TGC	Q105C	75.82047665995113	1.0024489905821552	75.6352466532184	6.240986793905986	6.237457966608797	True
108	CAT	TGC	108.0	108.5	0.00043548762572949196	0.9938650429868431	H	C	mergedpre1203	1203	1.0	1.5	3.214882763941875e-05	0.9953598525440439	post1203R1	1203	CAT108TGC	H108C	0.0738225973368721	1.0015040367580577	0.07371173218217002	-3.7619619284737764	-3.7641301647008762	True
110	TAT	TGC	8.0	8.5	3.411106562969027e-05	0.9948090984244701	Y	C	mergedpre1203	1203	59.0	59.5	0.0012752368296969436	0.9914162630202752	post1203R1	1203	TAT110TGC	Y110C	37.3848428993956	0.9965894608226158	37.51278171107388	5.229310343009978	5.234239120648265	True
111	TAC	TGC	87.0	87.5	0.0003511475501940341	0.9941789768964977	Y	C	mergedpre1203	1203	2.0	2.5	5.358137939903125e-05	0.9969672939260148	post1203R1	1203	TAC111TGC	Y111C	0.15258935843187205	1.002804642920756	0.15216259668228324	-2.7163143235138953	-2.720354904398748	True
112	TTT	TGC	28.0	28.5	0.00011439305453538357	0.9797283465989138	F	C	mergedpre1203	1203	5.0	5.5	0.00011787903467786875	0.9822431308671611	post1203R1	1203	TTT112TGC	F112C	1.0304737045150492	1.0025668179112885	1.0278354381026702	0.039609299903685266	0.03591090895228723	True
113	GAC	TGC	2240.0	2240.5	0.008990698309002336	0.9719364210560107	D	C	mergedpre1203	1203	76.0	76.5	0.0016395902096103562	0.9850507951476702	post1203R1	1203	GAC113TGC	D113C	0.1823651682282169	1.0134930370007236	0.17993726801310694	-2.4744340711142465	-2.4937702482081225	True
114	TGT	TGC	18.0	18.5	7.424769029482354e-05	0.9796340592215631	C	C	mergedpre1203	1203	4.0	4.5	9.644648291825625e-05	0.9785138668609885	post1203R1	1203	TGT114TGC	C114C	1.298982938530283	0.9988565195850124	1.3004700005061405	0.3790331192961186	0.3806837567359273	True
115	TTT	TGC	3.0	3.5	1.4047649627536604e-05	0.9931708354739276	F	C	mergedpre1203	1203	50.0	50.5	0.0010823438638604313	0.9892730078443139	post1203R1	1203	TTT115TGC	F115C	77.04803953387263	0.9960753704293445	77.35161597325927	6.273359526603751	6.279032710090693	True
12	CAA	TGG	196.0	196.5	0.0007885897286689489	0.9939100004414497	Q	W	mergedpre1203	1203	8.0	8.5	0.00018217668995670625	0.9948883364053325	post1203R1	1203	CAA12TGG	Q12W	0.23101580369833133	1.000984330536415	0.2307886314009859	-2.1153559360052587	-2.1167753263286695	True
14	GAC	TGG	14.0	14.5	5.8188997865065736e-05	0.9896644300688636	D	W	mergedpre1203	1203	63.0	63.5	0.0013609670367353936	0.9824574563847571	post1203R1	1203	GAC14TGG	D14W	23.38873475517374	0.9927177602173648	23.560306556873282	4.558286405923457	4.5688308976722976	True
15	AGG	TGG	262.0	262.5	0.001053514524453577	0.9813076422946951	R	W	mergedpre1203	1203	17.0	17.5	0.00037506965579321873	0.9907947190192464	post1203R1	1203	AGG15TGG	R15W	0.3560175461157072	1.0096677905232314	0.35260860003388966	-1.5038604328357956	-1.5177411161060201	True
16	ATG	TGG	428.0	428.5	0.0017196404205795008	0.9900614013965808	M	W	mergedpre1203	1203	19.0	19.5	0.0004179347593124437	0.9950169317158901	post1203R1	1203	ATG16TGG	M16W	0.24303613378173797	1.0050052757458467	0.2418257293240307	-2.047960344951173	-2.055163419760743	True
20	ACA	TGG	333.0	333.5	0.001338626292466765	0.9872017693147518	T	W	mergedpre1203	1203	86.0	86.5	0.0018539157272064813	0.9927879463328904	post1203R1	1203	ACA20TGG	T20W	1.3849389763517659	1.0056585970485203	1.377146260586232	0.46168178984096053	0.45354117052243725	True
21	TGG	TGG	248738.0	248738.5	0.9983083159415637	0.9983083159415637	W	W	mergedpre1203	1203	46579.0	46579.5	0.9983175446868704	0.9983175446868704	post1203R1	1203	TGG21TGG	W21W	1.0000092443838835	1.0000092443838835	1.0	0.0	-1.3336765139805793e-05	True
22	AAA	TGG	2.0	2.5	1.003488124721532e-05	0.9881447912945398	K	W	mergedpre1203	1203	50.0	50.5	0.0010823438638604313	0.9947383085430151	post1203R1	1203	AAA22TGG	K22W	107.85816365896525	1.0066726225817952	107.14323727444118	6.74339698184677	6.733802397378034	True
23	AGT	TGG	19.0	19.5	7.826264945155943e-05	0.984839120087012	S	W	mergedpre1203	1203	235.0	235.5	0.005047365939388744	0.9522161258519439	post1203R1	1203	AGT23TGG	S23W	64.49265358071995	0.9668747985638652	66.70217661739996	6.059661934916309	6.10826094380923	True
24	TTA	TGG	374.0	374.5	0.001503327793700876	0.983262682948369	L	W	mergedpre1203	1203	12.0	12.5	0.00026790689699515626	0.988994384671439	post1203R1	1203	TTA24TGG	L24W	0.17820923561562446	1.0058292680302714	0.17717642673553727	-2.4967414283199547	-2.505126867588786	True
27	CAT	TGG	203.0	203.5	0.0008166852611386238	0.9884480170801596	H	W	mergedpre1203	1203	3.0	3.5	7.501393115864374e-05	0.9877727292211411	post1203R1	1203	CAT27TGG	H27W	0.09185170190785519	0.9993168200579599	0.09191449604793786	-3.443563779541838	-3.4425778223959873	True
29	ATG	TGG	580.0	580.5	0.0023294822971384084	0.988188060048877	M	W	mergedpre1203	1203	34.0	34.5	0.0007394230357066312	0.9882442453598526	post1203R1	1203	ATG29TGG	M29W	0.3174194698173736	1.0000568569012793	0.31740142335597993	-1.6556194970734062	-1.6557015219111053	True
30	TAT	TGG	43.0	43.5	0.00017570717087219423	0.9871572195451002	Y	W	mergedpre1203	1203	178.0	178.5	0.0038424281562802714	0.9797330750188354	post1203R1	1203	TAT30TGG	Y30W	21.868362783412945	0.9924792683685321	22.03407514935887	4.461664437591416	4.472555565975617	True
36	AGG	TGG	38.0	38.5	0.00015542054377005833	0.9780978140201441	R	W	mergedpre1203	1203	36.0	36.5	0.00078558822263355	0.9882161766604968	post1203R1	1203	AGG36TGG	R36W	5.054597053757658	1.0103449394276474	5.00284294650998	2.322748162734839	2.3079002386265226	True
38	TGG	TGG	245230.0	245230.5	0.9842013589279479	0.9842013589279479	W	W	mergedpre1203	1203	45844.0	45844.5	0.9825646191435552	0.9825646191435552	post1203R1	1203	TGG38TGG	W38W	0.9983369868680373	0.9983369868680373	1.0	0.0	0.002401217980797094	True
42	CAT	TGG	425.0	425.5	0.0017087461297201352	0.9756699449426335	H	W	mergedpre1203	1203	167.0	167.5	0.0035904141301551914	0.9876854154162736	post1203R1	1203	CAT42TGG	H42W	2.101198105269882	1.0123150974732	2.075636440190016	1.0535537693858787	1.0358953500988068	True
43	CAC	TGG	195.0	195.5	0.0007863437629465165	0.9864069117806764	H	W	mergedpre1203	1203	70.0	70.5	0.00151456560969322	0.9683230213972673	post1203R1	1203	CAC43TGG	H43W	1.926085868625671	0.9816669062559955	1.9620564331455554	0.9723665373004609	0.9990610518562433	True
50	AAA	TGG	22.0	22.5	9.040719400178404e-05	0.9879115536375837	K	W	mergedpre1203	1203	1.0	1.5	3.2167442259441145e-05	0.9921618665694495	post1203R1	1203	AAA50TGG	K50W	0.35580622332782913	1.0043023213122833	0.3542819883786695	-1.4970299738773785	-1.5032235975525043	True
54	GAA	TGG	31.0	31.5	0.00012647504025118343	0.9874428352893467	E	W	mergedpre1203	1203	0.0	0.5	1.072018181428357e-05	0.9834158787333033	post1203R1	1203	GAA54TGG	E54W	0.0847612445348343	0.9959218332321349	0.08510833049994766	-3.55455583832462	-3.5486602575842703	True
55	GTA	TGG	170.0	170.5	0.0006844310992645879	0.9938802626930858	V	W	mergedpre1203	1203	9.0	9.5	0.00020366598778004074	0.9847036123914674	post1203R1	1203	GTA55TGG	V55W	0.29756974514874784	0.9907668452165931	0.30034285723771437	-1.7353177408290779	-1.721935237333907	True
56	CAC	TGG	256.0	256.5	0.0010298061635805938	0.9963324447156691	H	W	mergedpre1203	1203	9.0	9.5	0.00020369655645610874	0.9960868819417642	post1203R1	1203	CAC56TGG	H56W	0.19780087132889568	0.9997535332958318	0.19784963467627523	-2.3375236934696604	-2.3371680733517533	True
59	CTA	TGG	223.0	223.5	0.0008978139135045674	0.9730394716756783	L	W	mergedpre1203	1203	7.0	7.5	0.00016083376222336592	0.9913256990907531	post1203R1	1203	CTA59TGG	L59W	0.17913930693673497	1.0187928937595758	0.17583486107335367	-2.507706966887979	-2.53456776862335	True
62	GGT	TGG	180.0	180.5	0.0007248646651566992	0.9887696175284725	G	W	mergedpre1203	1203	4.0	4.5	9.649198044429196e-05	0.9923342482202591	post1203R1	1203	GGT62TGG	G62W	0.13311723564761238	1.0036051175406226	0.13263905625932026	-2.9144224478297995	-2.9196141802376037	True
63	GAA	TGG	14.0	14.5	5.880277549100318e-05	0.9900866631249823	E	W	mergedpre1203	1203	264.0	264.5	0.0057097832656938085	0.9845544426215352	post1203R1	1203	GAA63TGG	E63W	97.1005742163889	0.99441238761263	97.646183239437	6.6094917485319264	6.61757557494925	True
64	TTG	TGG	34.0	34.5	0.00013846857766682452	0.9969757659921173	L	W	mergedpre1203	1203	0.0	0.5	1.071673525377229e-05	0.9984246399176955	post1203R1	1203	TTG64TGG	L64W	0.0773947088527067	1.0014532689509623	0.07728239674506115	-3.6937163528655854	-3.6958114547694123	True
65	GTA	TGG	1.0	1.5	6.020058836041691e-06	0.9965906400125217	V	W	mergedpre1203	1203	33.0	33.5	0.0007180982186877023	0.9953162847527384	post1203R1	1203	GTA65TGG	V65W	119.2842525705058	0.9987212851409407	119.4369784095192	6.900105762630889	6.901951738706976	True
66	GTA	TGG	278.0	278.5	0.0011187659429168256	0.9911081205937293	V	W	mergedpre1203	1203	10.0	10.5	0.00022514795437001458	0.9965798953598078	post1203R1	1203	GTA66TGG	V66W	0.20124670025529473	1.0055208656375458	0.20014174457503195	-2.3209059860631895	-2.328849005488133	True
67	ACA	TGG	231.0	231.5	0.0009293046071831432	0.9914355447972992	T	W	mergedpre1203	1203	9.0	9.5	0.00020363106338284784	0.9917368657964118	post1203R1	1203	ACA67TGG	T67W	0.2191219776689616	1.0003039239420997	0.2190554014878032	-2.190632305683747	-2.19107070863062	True
68	ACA	TGG	35.0	35.5	0.00014250103363425804	0.9974650872467596	T	W	mergedpre1203	1203	324.0	324.5	0.006956055734190782	0.9864201500535905	post1203R1	1203	ACA68TGG	T68W	48.81407212837583	0.9889269937019493	49.36064283739008	5.625289278116098	5.641353353244382	True
69	TAT	TGG	179.0	179.5	0.0007204408536120375	0.9968232371273876	Y	W	mergedpre1203	1203	10.0	10.5	0.00022504661679919412	0.9981031785155496	post1203R1	1203	TAT69TGG	Y69W	0.31237348030846585	1.001284020416549	0.3119729007345127	-1.6805073788572127	-1.6823586404699005	True
70	TGG	TGG	248006.0	248006.5	0.9954663316421553	0.9954663316421553	W	W	mergedpre1203	1203	46152.0	46152.5	0.9893142697905726	0.9893142697905726	post1203R1	1203	TGG70TGG	W70W	0.9938199197139757	0.9938199197139757	1.0	0.0	0.00894363592894336	True
71	GGT	TGG	254.0	254.5	0.0010215714136621629	0.9931901929144289	G	W	mergedpre1203	1203	9.0	9.5	0.0002036528897273195	0.9924648430800892	post1203R1	1203	GGT71TGG	G71W	0.19935257291240943	0.9992696768055963	0.19949827112705695	-2.3255518509321167	-2.3244978323473284	True
76	GAA	TGG	3.0	3.5	1.4051315403854879e-05	0.9895116967164084	E	W	mergedpre1203	1203	35.0	35.5	0.000761051322728637	0.9922930154782832	post1203R1	1203	GAA76TGG	E76W	54.16228309271657	1.002810799277163	54.01047050127236	5.755167210977595	5.751117773215525	True
77	AGA	TGG	234.0	234.5	0.0009416158046900096	0.9946775618374558	R	W	mergedpre1203	1203	29.0	29.5	0.0006323551477996185	0.9976742192021607	post1203R1	1203	AGA77TGG	R77W	0.6715638635736332	1.0030126922328169	0.6695467253546493	-0.5787433551178949	-0.5830832172050646	True
78	GAC	TGG	16.0	16.5	6.6243777099727e-05	0.9837220973181308	D	W	mergedpre1203	1203	29.0	29.5	0.0006324364883696002	0.9934934076535534	post1203R1	1203	GAC78TGG	D78W	9.54710791049091	1.0099329987219579	9.453209195632294	3.2408041816778828	3.226544597233384	True
79	TGG	TGG	247791.0	247791.5	0.9944756148462082	0.9944756148462082	W	W	mergedpre1203	1203	46236.0	46236.5	0.9910936294263911	0.9910936294263911	post1203R1	1203	TGG79TGG	W79W	0.996599227402534	0.996599227402534	1.0	0.0	0.004914639291528921	True
81	TTG	TGG	40.0	40.5	0.00016269111184310953	0.9671303698109569	L	W	mergedpre1203	1203	2.0	2.5	5.359401462044719e-05	0.9857975861255815	post1203R1	1203	TTG81TGG	L81W	0.3294218965823428	1.019301654562118	0.32318391234620253	-1.6295727103991835	-1.6571537797027853	True
82	GGT	TGG	448.0	448.5	0.0018003299601398518	0.9886219949341886	G	W	mergedpre1203	1203	4.0	4.5	9.644648291825625e-05	0.990323202880535	post1203R1	1203	GGT82TGG	G82W	0.05357155913284039	1.00172078707035	0.05347953224522444	-4.224869342713807	-4.22734978014584	True
89	TGG	TGG	244728.0	244728.5	0.9823325171597158	0.9823325171597158	W	W	mergedpre1203	1203	46390.0	46390.5	0.9942667924043036	0.9942667924043036	post1203R1	1203	TGG89TGG	W89W	1.0121489160097175	1.0121489160097175	1.0	0.0	-0.01742156728852247	True
90	AGG	TGG	131.0	131.5	0.0005304194548982119	0.9873203531827184	R	W	mergedpre1203	1203	34.0	34.5	0.0007426062249773989	0.9944358345171983	post1203R1	1203	AGG90TGG	R90W	1.4000357983096714	1.0072068617967234	1.3900181297535974	0.4751036998804624	0.46474368303100727	True
92	GGG	TGG	359.0	359.5	0.0014435316131415584	0.9251551947061138	G	W	mergedpre1203	1203	18.0	18.5	0.0003965107057890563	0.9820069871616264	post1203R1	1203	GGG92TGG	G92W	0.2746809991408016	1.0614510871049825	0.25877876284433476	-1.9502088701239384	-2.0362467618411406	True
95	AGC	TGG	406.0	406.5	0.0016321106221694021	0.9893742170687052	S	W	mergedpre1203	1203	47.0	47.5	0.0010180462085815937	0.977549402031806	post1203R1	1203	AGC95TGG	S95W	0.6237605434050826	0.988048187598891	0.6313057917963664	-0.6635891079911719	-0.6462424175804247	True
98	GTA	TGG	2056.0	2056.5	0.008255057803468208	0.9865787572254335	V	W	mergedpre1203	1203	64.0	64.5	0.0013823995884950063	0.9950597968194094	post1203R1	1203	GTA98TGG	V98W	0.167460921704778	1.0085964141553454	0.16603362787584275	-2.590452625264707	-2.60280162649402	True
103	GCA	TGG	435.0	435.5	0.0017478447929877511	0.9852767655038449	A	W	mergedpre1203	1203	8.0	8.5	0.00018217668995670625	0.991094774743881	post1203R1	1203	GCA103TGG	A103W	0.10422932899281918	1.005904949191673	0.10361747307891862	-3.270660788786276	-3.2791547760286512	True
106	CTA	TGG	21.0	21.5	8.630794675401833e-05	0.9904960900492958	L	W	mergedpre1203	1203	0.0	0.5	1.0716505561866387e-05	0.9923376985232656	post1203R1	1203	CTA106TGG	L106W	0.12416591941885637	1.0018592788931435	0.12393548878045543	-3.0123387342335923	-3.0150186161197405	True
107	ATT	TGG	184.0	184.5	0.0007407853529270055	0.9912932626676303	I	W	mergedpre1203	1203	11.0	11.5	0.00024647434523554376	0.995188392129967	post1203R1	1203	ATT107TGG	I107W	0.3327203275033308	1.00392934120409	0.3314180728140425	-1.5932758174690282	-1.5989335502221342	True
110	TAT	TGG	107.0	107.5	0.0004314046535519652	0.9948090984244701	Y	W	mergedpre1203	1203	2.0	2.5	5.358137939903125e-05	0.9914162630202752	post1203R1	1203	TAT110TGG	Y110W	0.12420213587839071	0.9965894608226158	0.12462718176436506	-3.004309333749724	-2.9993805561114364	True
112	TTT	TGG	3.0	3.5	1.4048269855222545e-05	0.9797283465989138	F	W	mergedpre1203	1203	25.0	25.5	0.0005465300698701187	0.9822431308671611	post1203R1	1203	TTT112TGG	F112W	38.90372803928893	1.0025668179112885	38.80412491642158	5.278138115345021	5.2744397243936225	True
114	TGT	TGG	473.0	473.5	0.0019003395326810239	0.9796340592215631	C	W	mergedpre1203	1203	10.0	10.5	0.00022504179347593124	0.9785138668609885	post1203R1	1203	TGT114TGG	C114W	0.11842188703954358	0.9988565195850124	0.11855745516757847	-3.0763417092068686	-3.07469107176706	True
115	TTT	TGG	448.0	448.5	0.0018001059594143333	0.9931708354739276	F	W	mergedpre1203	1203	20.0	20.5	0.0004393673110720562	0.9892730078443139	post1203R1	1203	TTT115TGG	F115W	0.24407858258244136	0.9960753704293445	0.24504027489128125	-2.0289092043916175	-2.023236020904675	True
21	TGG	TGT	49.0	49.5	0.00019866752287686626	0.9983083159415637	W	C	mergedpre1203	1203	6.0	6.5	0.00013931158643748124	0.9983175446868704	post1203R1	1203	TGG21TGT	W21C	0.7012297954901581	1.0000092443838835	0.7012233131126636	-0.5120541336545401	-0.5120674704196799	True
30	TAT	TGT	24.0	24.5	9.896151003146573e-05	0.9871572195451002	Y	C	mergedpre1203	1203	8.0	8.5	0.0001829727693466796	0.9797330750188354	post1203R1	1203	TAT30TGT	Y30C	1.8489286318337474	0.9924792683685321	1.862939298342295	0.8975806665461763	0.9084717949303776	True
38	TGG	TGT	129.0	129.5	0.0005197317461782659	0.9842013589279479	W	C	mergedpre1203	1203	1.0	1.5	3.214882763941875e-05	0.9825646191435552	post1203R1	1203	TGG38TGT	W38C	0.06185657865969924	0.9983369868680373	0.0619596183186145	-4.012527932857348	-4.010126714876551	True
59	CTA	TGT	125.0	125.5	0.0005041415934891419	0.9730394716756783	L	C	mergedpre1203	1203	5.0	5.5	0.00011794475896380169	0.9913256990907531	post1203R1	1203	CTA59TGT	L59C	0.23395165264486745	1.0187928937595758	0.2296361253380292	-2.122578476626654	-2.149439278362025	True
62	GGT	TGT	63.0	63.5	0.0002550077907891989	0.9887696175284725	G	C	mergedpre1203	1203	4.0	4.5	9.649198044429196e-05	0.9923342482202591	post1203R1	1203	GGT62TGT	G62C	0.3783883627463627	1.0036051175406226	0.3770291284221623	-1.4072521077147946	-1.4124438401225987	True
70	TGG	TGT	87.0	87.5	0.0003512137948750883	0.9954663316421553	W	C	mergedpre1203	1203	17.0	17.5	0.0003751259351353669	0.9893142697905726	post1203R1	1203	TGG70TGT	W70C	1.0680842854386832	0.9938199197139757	1.0747261795135692	0.10396913443985895	0.1129127703688023	True
71	GGT	TGT	279.0	279.5	0.0011219222401515699	0.9931901929144289	G	C	mergedpre1203	1203	22.0	22.5	0.0004823357914594409	0.9924648430800892	post1203R1	1203	GGT71TGT	G71C	0.42991909260509725	0.9992696768055963	0.43023330196452686	-1.216808894813522	-1.215754876228734	True
79	TGG	TGT	40.0	40.5	0.00016254093623579272	0.9944756148462082	W	C	mergedpre1203	1203	31.0	31.5	0.0006752122095515734	0.9910936294263911	post1203R1	1203	TGG79TGT	W79C	4.154105576038184	0.996599227402534	4.168280951677187	2.0594525218417323	2.0643671611332612	True
82	GGT	TGT	80.0	80.5	0.00032313614669176823	0.9886219949341886	G	C	mergedpre1203	1203	14.0	14.5	0.00031077200051438125	0.990323202880535	post1203R1	1203	GGT82TGT	G82C	0.9617370377657537	1.00172078707035	0.9600849360214103	-0.05876605222390271	-0.061246489655935744	True
89	TGG	TGT	67.0	67.5	0.0002709428812266688	0.9823325171597158	W	C	mergedpre1203	1203	12.0	12.5	0.00026790689699515626	0.9942667924043036	post1203R1	1203	TGG89TGT	W89C	0.9887947444207893	1.0121489160097175	0.9769261506686197	-0.03367858703454234	-0.051100154323064806	True
94	TAT	TGT	18.0	18.5	7.425871737132168e-05	0.9920021354398725	Y	C	mergedpre1203	1203	2.0	2.5	5.358137939903125e-05	0.9978031634446397	post1203R1	1203	TAT94TGT	Y94C	0.7215500253135815	1.0058477979003493	0.7173550777958421	-0.47924069120101004	-0.48765270824628776	True
112	TTT	TGT	120.0	120.5	0.0004836618621583762	0.9797283465989138	F	C	mergedpre1203	1203	10.0	10.5	0.00022504179347593124	0.9822431308671611	post1203R1	1203	TTT112TGT	F112C	0.4652874478704314	1.0025668179112885	0.4640961974382859	-1.107504218020072	-1.1112026089714702	True
114	TGT	TGT	244091.0	244091.5	0.9796340592215631	0.9796340592215631	C	C	mergedpre1203	1203	45655.0	45655.5	0.9785138668609885	0.9785138668609885	post1203R1	1203	TGT114TGT	C114C	0.9988565195850124	0.9988565195850124	1.0	0.0	0.0016506374398086996	True
19	AAA	TTA	25.0	25.5	0.00010347598139867064	0.9670682616846701	K	L	mergedpre1203	1203	13.0	13.5	0.0002910486374611935	0.9790337185236289	post1203R1	1203	AAA19TTA	K19L	2.8127168597690884	1.0123729185550092	2.7783406768562764	1.4742235117299354	1.4564826914138187	True
24	TTA	TTA	244944.0	244944.5	0.983262682948369	0.983262682948369	L	L	mergedpre1203	1203	46144.0	46144.5	0.988994384671439	0.988994384671439	post1203R1	1203	TTA24TTA	L24L	1.0058292680302714	1.0058292680302714	1.0	0.0	-0.008385439268831183	True
25	GTA	TTA	41.0	41.5	0.00017013217014856844	0.9950005739398511	V	L	mergedpre1203	1203	6.0	6.5	0.0001410039481105471	0.9945876176840643	post1203R1	1203	GTA25TTA	V25L	0.8287906278243261	0.9995849688265489	0.8291347445903225	-0.2703215184310269	-0.2697226307281433	True
65	GTA	TTA	52.0	52.5	0.0002107020592614592	0.9965906400125217	V	L	mergedpre1203	1203	87.0	87.5	0.0018756296756768343	0.9953162847527384	post1203R1	1203	GTA65TTA	V65L	8.901809893321328	0.9987212851409407	8.91320734399397	3.155944667060479	3.1577906431365665	True
66	GTA	TTA	26.0	26.5	0.00010645349187538915	0.9911081205937293	V	L	mergedpre1203	1203	10.0	10.5	0.00022514795437001458	0.9965798953598078	post1203R1	1203	GTA66TTA	V66L	2.114988906456588	1.0055208656375458	2.1033764477036376	1.072707076713643	1.0647640572886994	True
81	TTG	TTA	30.0	30.5	0.00012252046694357632	0.9671303698109569	L	L	mergedpre1203	1203	10.0	10.5	0.0002250948614058782	0.9857975861255815	post1203R1	1203	TTG81TTA	L81L	1.8372021183166067	1.019301654562118	1.8024125734455425	0.8499292828139529	0.8223482135103509	True
87	ATA	TTA	21.0	21.5	8.628647108399887e-05	0.9940301801982582	I	L	mergedpre1203	1203	1.0	1.5	3.214882763941875e-05	0.9953812850958035	post1203R1	1203	ATA87TTA	I87L	0.37258248292623114	1.0013592191911878	0.37207674906830274	-1.42632785506036	-1.4282874623805184	True
98	GTA	TTA	120.0	120.5	0.00048370263326910726	0.9865787572254335	V	L	mergedpre1203	1203	7.0	7.5	0.00016074413819709373	0.9950597968194094	post1203R1	1203	GTA98TTA	V98L	0.3323201635490456	1.0085964141553454	0.3294877503876007	-1.6017032648090224	-1.6140522660383354	True
102	CTA	TTA	135.0	135.5	0.0005480903803059598	0.994019545186108	L	L	mergedpre1203	1203	6.0	6.5	0.00014006205826581623	0.9914993104637132	post1203R1	1203	CTA102TTA	L102L	0.25554555105971677	0.9974646024471049	0.25619510750835717	-1.964685169718444	-1.961022719393988	True
112	TTT	TTA	40.0	40.5	0.00016255855118186088	0.9797283465989138	F	L	mergedpre1203	1203	0.0	0.5	1.071627587980625e-05	0.9822431308671611	post1203R1	1203	TTT112TTA	F112L	0.06592256022150146	1.0025668179112885	0.06575378223552435	-3.9267823074534953	-3.9304806984048932	True
12	CAA	TTC	263.0	263.5	0.0010574727404797355	0.9939100004414497	Q	F	mergedpre1203	1203	13.0	13.5	0.00028933944875476875	0.9948883364053325	post1203R1	1203	CAA12TTC	Q12F	0.27361409677899245	1.000984330536415	0.273345034914149	-1.8712049244707378	-1.8726243147941484	True
14	GAC	TTC	60.0	60.5	0.00024278857729906738	0.9896644300688636	D	F	mergedpre1203	1203	0.0	0.5	1.071627587980625e-05	0.9824574563847571	post1203R1	1203	GAC14TTC	D14F	0.04413830337086215	0.9927177602173648	0.04446208694926306	-4.49128052299573	-4.48073603124689	True
15	AGG	TTC	362.0	362.5	0.0014548533909120827	0.9813076422946951	R	F	mergedpre1203	1203	13.0	13.5	0.00028933944875476875	0.9907947190192464	post1203R1	1203	AGG15TTC	R15F	0.1988787671404985	1.0096677905232314	0.1969744593292763	-2.3439195199661054	-2.3578002032363297	True
17	AAG	TTC	69.0	69.5	0.0002789181987101538	0.9803934552546985	K	F	mergedpre1203	1203	1.0	1.5	3.214882763941875e-05	0.9539950276479918	post1203R1	1203	AAG17TTC	K17F	0.11526256726197763	0.9730736395013484	0.11845204985826555	-3.0776249297008156	-3.0382458230915343	True
19	AAA	TTC	1503.0	1503.5	0.00610102502089809	0.9670682616846701	K	F	mergedpre1203	1203	453.0	453.5	0.009777078302863056	0.9790337185236289	post1203R1	1203	AAA19TTC	K19F	1.6025304386350212	1.0123729185550092	1.5829447916508492	0.6626109394924822	0.6448701191763655	True
20	ACA	TTC	37.0	37.5	0.00015052019780360928	0.9872017693147518	T	F	mergedpre1203	1203	7.0	7.5	0.00016074413819709373	0.9927879463328904	post1203R1	1203	ACA20TTC	T20F	1.0679240430365637	1.0056585970485203	1.0619150934231403	0.08666841850145802	0.07852779918293475	True
23	AGT	TTC	277.0	277.5	0.0011137377037337304	0.984839120087012	S	F	mergedpre1203	1203	8.0	8.5	0.00018217668995670625	0.9522161258519439	post1203R1	1203	AGT23TTC	S23F	0.16357234683352392	0.9668747985638652	0.16917634742004237	-2.563400215821355	-2.5148012069284333	True
24	TTA	TTC	62.0	62.5	0.0002508891511516816	0.983262682948369	L	F	mergedpre1203	1203	18.0	18.5	0.0003965022075528312	0.988994384671439	post1203R1	1203	TTA24TTC	L24F	1.580388014917056	1.0058292680302714	1.5712289005190219	0.6518933713309341	0.6435079320621029	True
25	GTA	TTC	197.0	197.5	0.0008096651470925847	0.9950005739398511	V	F	mergedpre1203	1203	10.0	10.5	0.0002277756084862684	0.9945876176840643	post1203R1	1203	GTA25TTC	V25F	0.2813207525409543	0.9995849688265489	0.2814375579008631	-1.8291132255108993	-1.8285143378080155	True
29	ATG	TTC	243.0	243.5	0.0009771385690838974	0.988188060048877	M	F	mergedpre1203	1203	15.0	15.5	0.00033220455227399374	0.9882442453598526	post1203R1	1203	ATG29TTC	M29F	0.33997691093643706	1.0000568569012793	0.339957582001758	-1.5565733486814755	-1.5566553735191746	True
30	TAT	TTC	508.0	508.5	0.0020539562388163395	0.9871572195451002	Y	F	mergedpre1203	1203	12.0	12.5	0.00026907760198041116	0.9797330750188354	post1203R1	1203	TAT30TTC	Y30F	0.13100454473921805	0.9924792683685321	0.13199726071313042	-2.92142010467173	-2.910528976287529	True
34	AAG	TTC	218.0	218.5	0.0008769746981762138	0.9686637072951452	K	F	mergedpre1203	1203	30.0	30.5	0.0006536928286681813	0.9691907068455571	post1203R1	1203	AAG34TTC	K34F	0.745395311891692	1.0005440479977137	0.7449900015730194	-0.4247070314304385	-0.42549171334578256	True
38	TGG	TTC	157.0	157.5	0.0006321061777843775	0.9842013589279479	W	F	mergedpre1203	1203	7.0	7.5	0.00016074413819709373	0.9825646191435552	post1203R1	1203	TGG38TTC	W38F	0.254299267823208	0.9983369868680373	0.2547228753098596	-1.972999568670711	-1.9705983506899138	True
42	CAT	TTC	282.0	282.5	0.0011344789227871637	0.9756699449426335	H	F	mergedpre1203	1203	23.0	23.5	0.0005037297436337135	0.9876854154162736	post1203R1	1203	CAT42TTC	H42F	0.44401860053614833	1.0123150974732	0.4386169895563602	-1.1889663998982059	-1.2066248191852778	True
43	CAC	TTC	39.0	39.5	0.00015887764008382303	0.9864069117806764	H	F	mergedpre1203	1203	279.0	279.5	0.0060045544384291485	0.9683230213972673	post1203R1	1203	CAC43TTC	H43F	37.79357771969156	0.9816669062559955	38.49939065770634	5.266763706875107	5.29345822143089	True
44	TAT	TTC	23.0	23.5	9.438850307867181e-05	0.9565350984652831	Y	F	mergedpre1203	1203	3.0	3.5	7.504770890065827e-05	0.979361880052319	post1203R1	1203	TAT44TTC	Y44F	0.795093750327906	1.0238640292694543	0.7765618554792084	-0.36482725071399935	-0.39885138663438374	True
48	CAT	TTC	102.0	102.5	0.0004117904649415659	0.9943775536030661	H	F	mergedpre1203	1203	2.0	2.5	5.361470329623196e-05	0.9972013124879366	post1203R1	1203	CAT48TTC	H48F	0.13019899162512183	1.0028397250869538	0.12983030923892908	-2.9453008711481026	-2.9493919224633163	True
50	AAA	TTC	19.0	19.5	7.835290146821283e-05	0.9879115536375837	K	F	mergedpre1203	1203	2.0	2.5	5.3612403765735243e-05	0.9921618665694495	post1203R1	1203	AAA50TTC	K50F	0.6842427371689022	1.0043023213122833	0.6813115161128259	-0.5536135022437458	-0.5598071259188716	True
59	CTA	TTC	258.0	258.5	0.0010384111706529336	0.9730394716756783	L	F	mergedpre1203	1203	10.0	10.5	0.00022516726711271231	0.9913256990907531	post1203R1	1203	CTA59TTC	L59F	0.2168382558626862	1.0187928937595758	0.2128384063050382	-2.2321695888493536	-2.2590303905847247	True
60	GAG	TTC	19.0	19.5	7.830036018165683e-05	0.9939628414598399	E	F	mergedpre1203	1203	5.0	5.5	0.00011797764859821103	0.9176194255561038	post1203R1	1203	GAG60TTC	E60F	1.5067318761306192	0.9231928873803672	1.632087829885789	0.7067186972182002	0.8220146831358158	True
65	GTA	TTC	243.0	243.5	0.0009772562177174345	0.9965906400125217	V	F	mergedpre1203	1203	14.0	14.5	0.00031081863196930396	0.9953162847527384	post1203R1	1203	GTA65TTC	V65F	0.31805234526445814	0.9987212851409407	0.318459564241263	-1.6508178940604972	-1.64897191798441	True
67	ACA	TTC	79.0	79.5	0.00031913484350349844	0.9914355447972992	T	F	mergedpre1203	1203	2.0	2.5	5.358712194285469e-05	0.9917368657964118	post1203R1	1203	ACA67TTC	T67F	0.16791372999127643	1.0003039239420997	0.16786271249396373	-2.5746462962640893	-2.575084699210962	True
72	CTG	TTC	1199.0	1199.5	0.004815315875889699	0.9856624421419424	L	F	mergedpre1203	1203	59.0	59.5	0.0012755375479666432	0.989334791090531	post1203R1	1203	CTG72TTC	L72F	0.2648917705177481	1.0037257673535862	0.2639085088112854	-1.92189022879328	-1.9272553864080255	True
74	ACA	TTC	187.0	187.5	0.0007527127768477593	0.9882115142975283	T	F	mergedpre1203	1203	205.0	205.5	0.0044061836660305755	0.9817427474860095	post1203R1	1203	ACA74TTC	T74F	5.853738373464268	0.993454066545544	5.892309036309037	2.558833097966869	2.568307928448151	True
76	GAA	TTC	957.0	957.5	0.0038440384283402987	0.9895116967164084	E	F	mergedpre1203	1203	44.0	44.5	0.0009539939115894182	0.9922930154782832	post1203R1	1203	GAA76TTC	E76F	0.2481749153588234	1.002810799277163	0.24747930071924892	-2.0146202323154045	-2.0186696700774744	True
79	TGG	TTC	12.0	12.5	5.0166955628331086e-05	0.9944756148462082	W	F	mergedpre1203	1203	203.0	203.5	0.004362085226785562	0.9910936294263911	post1203R1	1203	TGG79TTC	W79F	86.95136414301639	0.996599227402534	87.24807500567735	6.4470513957179625	6.451966035009492	True
81	TTG	TTC	292.0	292.5	0.0011749913633113465	0.9671303698109569	L	F	mergedpre1203	1203	2.0	2.5	5.359401462044719e-05	0.9857975861255815	post1203R1	1203	TTG81TTC	L81F	0.045612262603709	1.019301654562118	0.0447485417094742	-4.482015521985326	-4.509596591288927	True
82	GGT	TTC	408.0	408.5	0.0016397654151998427	0.9886219949341886	G	F	mergedpre1203	1203	10.0	10.5	0.00022504179347593124	0.990323202880535	post1203R1	1203	GGT82TTC	G82F	0.13724023655451031	1.00172078707035	0.1370044810149997	-2.8677050146037812	-2.8701854520358143	True
84	GGA	TTC	761.0	761.5	0.003056072816001541	0.9872038238032556	G	F	mergedpre1203	1203	454.0	454.5	0.00974109477474388	0.9834433537656994	post1203R1	1203	GGA84TTC	G84F	3.1874550644669486	0.9961907865965625	3.1996431881856027	1.6779110303199163	1.6834170570926987	True
85	GTC	TTC	271.0	271.5	0.001089617530200265	0.9870028494602079	V	F	mergedpre1203	1203	13.0	13.5	0.00028933944875476875	0.9903875005358138	post1203R1	1203	GTC85TTC	V85F	0.2655422115883084	1.0034292211795102	0.2646347205995945	-1.9179257364050388	-1.922864593409925	True
86	TCC	TTC	22.0	22.5	9.07920700188444e-05	0.9886792376694281	S	F	mergedpre1203	1203	70.0	70.5	0.0015217907483756773	0.9932113022643383	post1203R1	1203	TCC86TTC	S86F	16.761273843187197	1.0045839584996175	16.684791451598297	4.060461748825919	4.053863605910214	True
90	AGG	TTC	444.0	444.5	0.0017929387657966175	0.9873203531827184	R	F	mergedpre1203	1203	37.0	37.5	0.0008071806793232598	0.9944358345171983	post1203R1	1203	AGG90TTC	R90F	0.4501998030951284	1.0072068617967234	0.44697849088521074	-1.1617226859392933	-1.1720827027887484	True
92	GGG	TTC	191.0	191.5	0.0007689466033841681	0.9251551947061138	G	F	mergedpre1203	1203	11.0	11.5	0.0002464796279229269	0.9820069871616264	post1203R1	1203	GGG92TTC	G92F	0.32054192948919874	1.0614510871049825	0.30198464477854514	-1.7274529011815347	-1.813490792898737	True
94	TAT	TTC	353.0	353.5	0.0014189435995006603	0.9920021354398725	Y	F	mergedpre1203	1203	11.0	11.5	0.00024647434523554376	0.9978031634446397	post1203R1	1203	TAT94TTC	Y94F	0.17370270764974763	1.0058477979003493	0.17269283485269069	-2.533719869211809	-2.5421318862570863	True
98	GTA	TTC	49.0	49.5	0.00019869942196531793	0.9865787572254335	V	F	mergedpre1203	1203	0.0	0.5	1.071627587980625e-05	0.9950597968194094	post1203R1	1203	GTA98TTC	V98F	0.053932093882370365	1.0085964141553454	0.05347242279017628	-4.225061144267189	-4.237410145496502	True
100	CCT	TTC	12.0	12.5	5.016554630279924e-05	0.9945640614026287	P	F	mergedpre1203	1203	66.0	66.5	0.0014252646920142312	0.9932594624716019	post1203R1	1203	CCT100TTC	P100F	28.411226370611683	0.9986882705884357	28.44854316139264	4.830282869470229	4.832176537248845	True
101	GAC	TTC	277.0	277.5	0.0011137377037337304	0.7784625202178511	D	F	mergedpre1203	1203	10.0	10.5	0.00022504179347593124	0.685509451755326	post1203R1	1203	GAC101TTC	D101F	0.2020599578531766	0.880594034974847	0.229458694730936	-2.12369361998489	-1.9402425967839236	True
102	CTA	TTC	190.0	190.5	0.0007705624903932498	0.994019545186108	L	F	mergedpre1203	1203	11.0	11.5	0.0002478021030856749	0.9914993104637132	post1203R1	1203	CTA102TTC	L102F	0.32158599227846046	0.9974646024471049	0.32240341310308707	-1.6330610779419736	-1.6293986276175176	True
103	GCA	TTC	10.0	10.5	4.2140919233918225e-05	0.9852767655038449	A	F	mergedpre1203	1203	63.0	63.5	0.0013609670367353936	0.991094774743881	post1203R1	1203	GCA103TTC	A103F	32.29561816582263	1.005904949191673	32.10603366826538	5.004772542555655	4.996278555313279	True
104	GAC	TTC	408.0	408.5	0.0016394297914693464	0.9945238630343698	D	F	mergedpre1203	1203	14.0	14.5	0.00031077200051438125	0.9892087101890351	post1203R1	1203	GAC104TTC	D104F	0.18956103038474764	0.9946555803808289	0.19057956756465333	-2.3915346417112726	-2.3838035966046474	True
105	CAA	TTC	178.0	178.5	0.000716496273015185	0.9909825833202879	Q	F	mergedpre1203	1203	5.0	5.5	0.00011787903467786875	0.9934094903339191	post1203R1	1203	CAA105TTC	Q105F	0.1645214903656177	1.0024489905821552	0.16411956310123535	-2.6071808761031368	-2.610709703400326	True
108	CAT	TTC	165.0	165.5	0.0006642691433938334	0.9938650429868431	H	F	mergedpre1203	1203	11.0	11.5	0.00024647434523554376	0.9953598525440439	post1203R1	1203	CAT108TTC	H108F	0.3710459046408144	1.0015040367580577	0.37048867605358565	-1.4324986475006583	-1.4346668837277583	True
109	CTG	TTC	205.0	205.5	0.0008246189899119604	0.9942477307929986	L	F	mergedpre1203	1203	13.0	13.5	0.00028933944875476875	0.9955741780616401	post1203R1	1203	CTG109TTC	L109F	0.3508765287901747	1.0013341214946334	0.3504090405572534	-1.512888097919557	-1.5148115456124545	True
110	TAT	TTC	144.0	144.5	0.0005798881157047346	0.9948090984244701	Y	F	mergedpre1203	1203	2.0	2.5	5.358137939903125e-05	0.9914162630202752	post1203R1	1203	TAT110TTC	Y110F	0.09239951285070588	0.9965894608226158	0.09271572345791863	-3.431042166660943	-3.4261133890226554	True
111	TAC	TTC	29.0	29.5	0.0001183868883511315	0.9941789768964977	Y	F	mergedpre1203	1203	2.0	2.5	5.358137939903125e-05	0.9969672939260148	post1203R1	1203	TAC111TTC	Y111F	0.4525955546708069	1.002804642920756	0.4513297359220265	-1.147746261043408	-1.1517868419282602	True
112	TTT	TTC	24.0	24.5	9.83378889865578e-05	0.9797283465989138	F	F	mergedpre1203	1203	3.0	3.5	7.501393115864374e-05	0.9822431308671611	post1203R1	1203	TTT112TTC	F112F	0.7628181968488025	1.0025668179112885	0.7608651944396387	-0.3942872266264749	-0.397985617577873	True
13	GTG	TTG	107.0	107.5	0.0004313804173354735	0.9822010433386837	V	L	mergedpre1203	1203	10.0	10.5	0.00022504179347593124	0.9741630588537872	post1203R1	1203	GTG13TTG	V13L	0.5216782784576937	0.9918163551755413	0.5259827343393243	-0.9269126518181818	-0.9150575726997248	True
21	TGG	TTG	293.0	293.5	0.0011779579386739444	0.9983083159415637	W	L	mergedpre1203	1203	30.0	30.5	0.0006536928286681813	0.9983175446868704	post1203R1	1203	TGG21TTG	W21L	0.5549373260339491	1.0000092443838835	0.5549321960276997	-0.8496165872631882	-0.849629924028328	True
24	TTA	TTG	56.0	56.5	0.00022680379264112014	0.983262682948369	L	L	mergedpre1203	1203	9.0	9.5	0.00020360924171631875	0.988994384671439	post1203R1	1203	TTA24TTG	L24L	0.897732967095912	1.0058292680302714	0.8925301695127188	-0.16402715860753067	-0.17241259787636184	True
29	ATG	TTG	26.0	26.5	0.00010634156912001349	0.988188060048877	M	L	mergedpre1203	1203	3.0	3.5	7.501393115864374e-05	0.9882442453598526	post1203R1	1203	ATG29TTG	M29L	0.7054055321864356	1.0000568569012793	0.7053654272939701	-0.503557229491604	-0.503639254329303	True
38	TGG	TTG	51.0	51.5	0.00020668868670409806	0.9842013589279479	W	L	mergedpre1203	1203	12.0	12.5	0.00026790689699515626	0.9825646191435552	post1203R1	1203	TGG38TTG	W38L	1.2961855884192641	0.9983369868680373	1.2983447527929737	0.3766735166995557	0.3790747346803528	True
64	TTG	TTG	248400.0	248400.5	0.9969757659921173	0.9969757659921173	L	L	mergedpre1203	1203	46582.0	46582.5	0.9984246399176955	0.9984246399176955	post1203R1	1203	TTG64TTG	L64L	1.0014532689509623	1.0014532689509623	1.0	0.0	-0.0020951019038268847	True
70	TGG	TTG	57.0	57.5	0.00023079763663220087	0.9954663316421553	W	L	mergedpre1203	1203	36.0	36.5	0.0007824055218537652	0.9893142697905726	post1203R1	1203	TGG70TTG	W70L	3.3900066450879938	0.9938199197139757	3.4110874393256756	1.770231737262863	1.7791753731918065	True
72	CTG	TTG	550.0	550.5	0.0022099469693016086	0.9856624421419424	L	L	mergedpre1203	1203	21.0	21.5	0.0004609085257358458	0.989334791090531	post1203R1	1203	CTG72TTG	L72L	0.20856089858187998	1.0037257673535862	0.20778673355349805	-2.2668245486700602	-2.2721897062848058	True
79	TGG	TTG	56.0	56.5	0.0002267546394400565	0.9944756148462082	W	L	mergedpre1203	1203	6.0	6.5	0.00013932950355826116	0.9910936294263911	post1203R1	1203	TGG79TTG	W79L	0.6144505087186694	0.996599227402534	0.6165472456968785	-0.6977166430476551	-0.6928020037561262	True
81	TTG	TTG	240755.0	240755.5	0.9671303698109569	0.9671303698109569	L	L	mergedpre1203	1203	45984.0	45984.5	0.9857975861255815	0.9857975861255815	post1203R1	1203	TTG81TTG	L81L	1.019301654562118	1.019301654562118	1.0	0.0	-0.027581069303601925	True
89	TGG	TTG	76.0	76.5	0.000307068598723558	0.9823325171597158	W	L	mergedpre1203	1203	12.0	12.5	0.00026790689699515626	0.9942667924043036	post1203R1	1203	TGG89TTG	W89L	0.87246595095952	1.0121489160097175	0.8619936623546643	-0.2142508326763633	-0.23167239996488576	True
39	TTT	TTT	242897.0	242897.5	0.9749555465466792	0.9749555465466792	F	F	mergedpre1203	1203	46246.0	46246.5	0.9911805049509195	0.9911805049509195	post1203R1	1203	TTT39TTT	F39F	1.0166417417303892	1.0166417417303892	1.0	0.0	-0.023811371931979387	True
40	TAT	TTT	370.0	370.5	0.001487044053429232	0.9831568680965836	Y	F	mergedpre1203	1203	14.0	14.5	0.00031077200051438125	0.9885014359809678	post1203R1	1203	TAT40TTT	Y40F	0.20898641153079384	1.0054361293276945	0.20785647684108674	-2.266340391616282	-2.2741618284769203	True
46	AGC	TTT	32.0	32.5	0.00013052995160351026	0.9882422635901761	S	F	mergedpre1203	1203	5.0	5.5	0.00011794981771391808	0.9866073343341196	post1203R1	1203	AGC46TTT	S46F	0.9036226265692274	0.998345618967846	0.905120039995218	-0.1438189550435881	-0.141430211241261	True
55	GTA	TTT	317.0	317.5	0.0012745271203314173	0.9938802626930858	V	F	mergedpre1203	1203	9.0	9.5	0.00020366598778004074	0.9847036123914674	post1203R1	1203	GTA55TTT	V55F	0.15979729621373703	0.9907668452165931	0.1612864792410403	-2.6323025934644337	-2.618920089969263	True
64	TTG	TTT	66.0	66.5	0.00026690320043025597	0.9969757659921173	L	F	mergedpre1203	1203	8.0	8.5	0.00018218449931412895	0.9984246399176955	post1203R1	1203	TTG64TTT	L64F	0.6825864171746239	1.0014532689509623	0.6815958750523063	-0.5530114903382666	-0.5551065922420935	True
81	TTG	TTT	539.0	539.5	0.002167206292329817	0.9671303698109569	L	F	mergedpre1203	1203	17.0	17.5	0.00037515810234313034	0.9857975861255815	post1203R1	1203	TTG81TTT	L81F	0.17310677976106428	1.019301654562118	0.16982880287330568	-2.5578469349449717	-2.5854280042485738	True
110	TAT	TTT	34.0	34.5	0.0001384507957910958	0.9948090984244701	Y	F	mergedpre1203	1203	9.0	9.5	0.00020360924171631875	0.9914162630202752	post1203R1	1203	TAT110TTT	Y110F	1.4706252900383363	0.9965894608226158	1.4756580797316847	0.56135847761779	0.5662872552560774	True
112	TTT	TTT	244090.0	244090.5	0.9797283465989138	0.9797283465989138	F	F	mergedpre1203	1203	45829.0	45829.5	0.9822431308671611	0.9822431308671611	post1203R1	1203	TTT112TTT	F112F	1.0025668179112885	1.0025668179112885	1.0	0.0	-0.0036983909513980395	True
114	TGT	TTT	272.0	272.5	0.0010936484110994277	0.9796340592215631	C	F	mergedpre1203	1203	26.0	26.5	0.0005679626216297313	0.9785138668609885	post1203R1	1203	TGT114TTT	C114F	0.5193283470862151	0.9988565195850124	0.5199228687038822	-0.9436304816183332	-0.9419798441785245	True
115	TTT	TTT	247450.0	247450.5	0.9931708354739276	0.9931708354739276	F	F	mergedpre1203	1203	46157.0	46157.5	0.9892730078443139	0.9892730078443139	post1203R1	1203	TTT115TTT	F115F	0.9960753704293445	0.9960753704293445	1.0	0.0	0.00567318348694227	True
12	CAA	AAA	29.0	29.5	0.00011838878878236128	0.9939100004414497	Q	K	mergedpre1203	1203	5.0	5.5	0.00013224968740982977	0.98589737424257	post1203R2	1203	CAA12AAA	Q12K	1.1170794867489482	0.9919382779171948	1.1261582616758339	0.1714095870013827	0.18308732832610033	True
19	AAA	AAA	238318.0	238318.5	0.9670682616846701	0.9670682616846701	K	K	mergedpre1203	1203	39955.0	39955.5	0.9649455406090758	0.9649455406090758	post1203R2	1203	AAA19AAA	K19K	0.9978049935462711	0.9978049935462711	1.0	0.0	0.0031702055105421647	True
20	ACA	AAA	73.0	73.5	0.0002950195876950742	0.9872017693147518	T	K	mergedpre1203	1203	3.0	3.5	8.415889198807348e-05	0.9900091372511302	post1203R2	1203	ACA20AAA	T20K	0.28526543829034934	1.0028437630721905	0.2844565113676778	-1.8137199893852163	-1.817816849773806	True
22	AAA	AAA	246177.0	246177.5	0.9881447912945398	0.9881447912945398	K	K	mergedpre1203	1203	41227.0	41227.5	0.9913316341252284	0.9913316341252284	post1203R2	1203	AAA22AAA	K22K	1.0032250767891147	1.0032250767891147	1.0	0.0	-0.00464531556034031	True
26	AAG	AAA	503.0	503.5	0.0020207330826313274	0.9871953348557393	K	K	mergedpre1203	1203	39.0	39.5	0.0009497932095796865	0.9844065595844955	post1203R2	1203	AAG26AAA	K26K	0.4700240807375209	0.9971750522183623	0.471355635795223	-1.0851121170166638	-1.081030811405688	True
34	AAG	AAA	177.0	177.5	0.0007124165168250706	0.9686637072951452	K	K	mergedpre1203	1203	13.0	13.5	0.00032461286909685487	0.9756780802154468	post1203R2	1203	AAG34AAA	K34K	0.4556503975279977	1.0072412880419441	0.45237462258300837	-1.1444100959322105	-1.1548194231332527	True
50	AAA	AAA	245865.0	245865.5	0.9879115536375837	0.9879115536375837	K	K	mergedpre1203	1203	41180.0	41180.5	0.9909163097357909	0.9909163097357909	post1203R2	1203	AAA50AAA	K50K	1.0030415233905743	1.0030415233905743	1.0	0.0	-0.004381331124246272	True
63	GAA	AAA	92.0	92.5	0.0003751211539943306	0.9900866631249823	E	K	mergedpre1203	1203	3.0	3.5	8.469449485783423e-05	0.9940350877192983	post1203R2	1203	GAA63AAA	E63K	0.22577904220009481	1.0039879585710747	0.22488222121850415	-2.1527584861227504	-2.158500452409471	True
77	AGA	AAA	213.0	213.5	0.0008572920012849341	0.9946775618374558	R	K	mergedpre1203	1203	8.0	8.5	0.000204459625237534	0.9862771510355278	post1203R2	1203	AGA77AAA	R77K	0.2384947310030701	0.9915546392879215	0.2405260603433246	-2.055734880346384	-2.0434990593330054	True
91	AAA	AAA	242255.0	242255.5	0.9772662178134744	0.9772662178134744	K	K	mergedpre1203	1203	40607.0	40607.5	0.9806916704904968	0.9806916704904968	post1203R2	1203	AAA91AAA	K91K	1.0035051377143542	1.0035051377143542	1.0	0.0	-0.005048002984581935	True
93	AGA	AAA	19.0	19.5	7.826924620695191e-05	0.9987175885044554	R	K	mergedpre1203	1203	5.0	5.5	0.00013224968740982977	0.9983528902568048	post1203R2	1203	AGA93AAA	R93K	1.6896762626299995	0.999634833458579	1.6902935012618416	0.7572737767148866	0.7578006968859579	True
97	CAA	AAA	62.0	62.5	0.00025095362377032727	0.9920839188917888	Q	K	mergedpre1203	1203	6.0	6.5	0.0001562950851207079	0.9831802443012407	post1203R2	1203	CAA97AAA	Q97K	0.6228046551889969	0.9910252808043759	0.6284447705345024	-0.6701421327031534	-0.6571358984827481	True
105	CAA	AAA	56.0	56.5	0.0002267901368367392	0.9909825833202879	Q	K	mergedpre1203	1203	9.0	9.5	0.00022843127825334232	0.9960445320765605	post1203R2	1203	CAA105AAA	Q105K	1.0072363879641932	1.0051080098091256	1.0021175616294928	0.0030517656498793007	-0.004298777389283992	True
14	GAC	AAC	559.0	559.5	0.002245292710724433	0.9896644300688636	D	N	mergedpre1203	1203	23.0	23.5	0.0005650668462056362	0.9921732230451091	post1203R2	1203	GAC14AAC	D14N	0.2516673409692405	1.002534993579663	0.2510309790490546	-1.9940626806611612	-1.997715275628379	True
15	AGG	AAC	21.0	21.5	8.62878562885787e-05	0.9813076422946951	R	N	mergedpre1203	1203	2.0	2.5	6.0113494277195344e-05	0.9845748773684717	post1203R2	1203	AGG15AAC	R15N	0.6966622751196119	1.0033294707316622	0.6943504556001747	-0.5262640849073288	-0.5310595171176592	True
17	AAG	AAC	35.0	35.5	0.00014246900797425124	0.9803934552546985	K	N	mergedpre1203	1203	5.0	5.5	0.00013224968740982977	0.9896484562854669	post1203R2	1203	AAG17AAC	K17N	0.9282698692878634	1.0094400885493102	0.9195888689361461	-0.12093909167143034	-0.1344943792425204	True
19	AAA	AAC	355.0	355.5	0.001442576917146173	0.9670682616846701	K	N	mergedpre1203	1203	34.0	34.5	0.0008331924553819402	0.9649455406090758	post1203R2	1203	AAA19AAC	K19N	0.5775722912787429	0.9978049935462711	0.5788428550813413	-0.7887563580132788	-0.7855861525027367	True
20	ACA	AAC	1171.0	1171.5	0.004702250979384754	0.9872017693147518	T	N	mergedpre1203	1203	23.0	23.5	0.0005650668462056362	0.9900091372511302	post1203R2	1203	ACA20AAC	T20N	0.1201694355922214	1.0028437630721905	0.11982867124195389	-3.0609549537919545	-3.0650518141805443	True
22	AAA	AAC	63.0	63.5	0.0002548859836792691	0.9881447912945398	K	N	mergedpre1203	1203	7.0	7.5	0.00018034048283158604	0.9913316341252284	post1203R2	1203	AAA22AAC	K22N	0.7075339343041869	1.0032250767891147	0.7052594185232032	-0.5037740671981248	-0.5084193827584651	True
23	AGT	AAC	51.0	51.5	0.00020669366393616978	0.984839120087012	S	N	mergedpre1203	1203	109.0	109.5	0.002632971049341156	0.9869313263441377	post1203R2	1203	AGT23AAC	S23N	12.738518439318288	1.0021244142464008	12.711513918057445	3.6680639578034957	3.6650023268413943	True
26	AAG	AAC	528.0	528.5	0.0021210673965653556	0.9871953348557393	K	N	mergedpre1203	1203	51.0	51.5	0.001238337982110224	0.9844065595844955	post1203R2	1203	AAG26AAC	K26N	0.5838277388617942	0.9971750522183623	0.5854816940746599	-0.7723040313864467	-0.7682227257754707	True
29	ATG	AAC	896.0	896.5	0.00359755534777706	0.988188060048877	M	N	mergedpre1203	1203	321.0	321.5	0.007730595364047322	0.9861859190151006	post1203R2	1203	ATG29AAC	M29N	2.148846818666481	0.9979739271149689	2.1532093778026415	1.1064886138063659	1.1094145842266794	True
30	TAT	AAC	164.0	164.5	0.0006644558530684127	0.9871572195451002	Y	N	mergedpre1203	1203	5.0	5.5	0.0001327732715334106	0.9885211471610661	post1203R2	1203	TAT30AAC	Y30N	0.19982256295925832	1.0013816721277635	0.19954685463203037	-2.325200556416705	-2.32719251214538	True
31	GTT	AAC	269.0	269.5	0.001081738488215272	0.9856724841050671	V	N	mergedpre1203	1203	14.0	14.5	0.000348658266807733	0.988662594979321	post1203R2	1203	GTT31AAC	V31N	0.32231289780857647	1.0030335744605559	0.3213380947710753	-1.63783607181389	-1.6422059697849805	True
33	AAG	AAC	24.0	24.5	9.832249779276026e-05	0.9888293603017899	K	N	mergedpre1203	1203	4.0	4.5	0.00010820428969895162	0.9834447436760604	post1203R2	1203	AAG33AAC	K33N	1.1005038737626434	0.9945545542619344	1.106529419675057	0.14604180907392036	0.15391939463729915	True
34	AAG	AAC	1196.0	1196.5	0.0048022893655278705	0.9686637072951452	K	N	mergedpre1203	1203	92.0	92.5	0.002224199288256228	0.9756780802154468	post1203R2	1203	AAG34AAC	K34N	0.46315394991025133	1.0072412880419441	0.4598242302106309	-1.1208456047258215	-1.1312549319268637	True
36	AGG	AAC	8.0	8.5	3.431362654663626e-05	0.9780978140201441	R	N	mergedpre1203	1203	17.0	17.5	0.0004226848944495435	0.9323583401768031	post1203R2	1203	AGG36AAC	R36N	12.318281015125725	0.9532362988775691	12.922589109993439	3.6918232455639024	3.7609174505957985	True
38	TGG	AAC	245.0	245.5	0.0009852829628321568	0.9842013589279479	W	N	mergedpre1203	1203	18.0	18.5	0.00044483985765124553	0.9872198711166683	post1203R2	1203	TGG38AAC	W38N	0.45148436990382035	1.0030669660850786	0.4501039164572848	-1.1516699768892469	-1.1560879022947923	True
39	TTT	AAC	29.0	29.5	0.00011840874699462545	0.9749555465466792	F	N	mergedpre1203	1203	2.0	2.5	6.0113494277195344e-05	0.9808959315187074	post1203R2	1203	TTT39AAC	F39N	0.5076778177538175	1.0060929803344052	0.5046032798927546	-0.9867785111065752	-0.9955421523023281	True
40	TAT	AAC	700.0	700.5	0.002811536732596969	0.9831568680965836	Y	N	mergedpre1203	1203	13.0	13.5	0.00032461286909685487	0.9916923150908916	post1203R2	1203	TAT40AAC	Y40N	0.11545745262129847	1.0086816735673452	0.11446371600364949	-3.1270377458005276	-3.139508696831113	True
42	CAT	AAC	442.0	442.5	0.0017770156578170617	0.9756699449426335	H	N	mergedpre1203	1203	193.0	193.5	0.004655359076145796	0.967989895344641	post1203R2	1203	CAT42AAC	H42N	2.6197625528323005	0.9921284347869872	2.640547797014578	1.4008372561193685	1.41223845596277	True
43	CAC	AAC	113.0	113.5	0.0004565218265699725	0.9864069117806764	H	N	mergedpre1203	1203	2.0	2.5	6.018585391689537e-05	0.9907193413260147	post1203R2	1203	CAC43AAC	H43N	0.13183565475739745	1.0043718565774782	0.13126179700678176	-2.9294810056830403	-2.9357745143304608	True
44	TAT	AAC	776.0	776.5	0.0031188371336420707	0.9565350984652831	Y	N	mergedpre1203	1203	148.0	148.5	0.0035721158472048495	0.9774487635908785	post1203R2	1203	TAT44AAC	Y44N	1.145335807591035	1.0218639809026877	1.1208300018357389	0.16456747876175504	0.13336430512498917	True
46	AGC	AAC	29.0	29.5	0.00011848103299395546	0.9882422635901761	S	N	mergedpre1203	1203	2.0	2.5	6.016267988641286e-05	0.9824685950810993	post1203R2	1203	AGC46AAC	S46N	0.507783215305712	0.9941576385449234	0.5107673025063888	-0.9692619230608168	-0.9608084589502485	True
51	ATA	AAC	111.0	111.5	0.00044751977716324636	0.997300833631011	I	N	mergedpre1203	1203	2.0	2.5	6.0117830948659375e-05	0.995467115546471	post1203R2	1203	ATA51AAC	I51N	0.13433558474160925	0.9981613190095674	0.13458304001892668	-2.893431480052366	-2.8907763824182116	True
52	AGT	AAC	567.0	567.5	0.0022780917820096986	0.9941171039532419	S	N	mergedpre1203	1203	175.0	175.5	0.0042211852992110836	0.9926279584375601	post1203R2	1203	AGT52AAC	S52N	1.8529478630080554	0.9985020421540279	1.8557276648235652	0.8919850049500558	0.8941477215397516	True
54	GAA	AAC	356.0	356.5	0.001431376249191965	0.9874428352893467	E	N	mergedpre1203	1203	170.0	170.5	0.004101022248947685	0.9877690920024053	post1203R2	1203	GAA54AAC	E54N	2.865090329158932	1.0003304056714968	2.8641439997374354	1.518104028385886	1.517627432492794	True
56	CAC	AAC	22.0	22.5	9.03338739982977e-05	0.9963324447156691	H	N	mergedpre1203	1203	25.0	25.5	0.0006134083856534603	0.9973900074571216	post1203R2	1203	CAC56AAC	H56N	6.790458091778724	1.0010614556888733	6.783257964023717	2.76197835884938	2.7604478141499804	True
60	GAG	AAC	590.0	590.5	0.0023710955224240187	0.9939628414598399	E	N	mergedpre1203	1203	38.0	38.5	0.0009261263861826755	0.9900050515984701	post1203R2	1203	GAG60AAC	E60N	0.39059007847810273	0.9960181712069266	0.3921515588463658	-1.350516759582502	-1.3447607275416913	True
66	GTA	AAC	248.0	248.5	0.0009982525558880832	0.9911081205937293	V	N	mergedpre1203	1203	6.0	6.5	0.0001563815710333213	0.9976302177312643	post1203R2	1203	GTA66AAC	V66N	0.1566553174453917	1.0065806111381954	0.15563116923964293	-2.683797067955438	-2.6932597818266197	True
67	ACA	AAC	36.0	36.5	0.00014652102877833577	0.9914355447972992	T	N	mergedpre1203	1203	93.0	93.5	0.002248515018156458	0.9952023663516341	post1203R2	1203	ACA67AAC	T67N	15.346022594191052	1.0037993610115168	15.28793819785564	3.9343219461707197	3.928851013336641	True
69	TAT	AAC	320.0	320.5	0.0012863581815189863	0.9968232371273876	Y	N	mergedpre1203	1203	8.0	8.5	0.00020439571009474343	0.9984970903669504	post1203R2	1203	TAT69AAC	Y69N	0.15889486538919068	1.0016791876204516	0.15862849837846274	-2.6562761134050326	-2.6586966373691223	True
74	ACA	AAC	124.0	124.5	0.0004998012838269122	0.9882115142975283	T	N	mergedpre1203	1203	19.0	19.5	0.00046904315196998124	0.9740342521768413	post1203R2	1203	ACA74AAC	T74N	0.9384592780126133	0.9856536157335052	0.9521187393141446	-0.07078659074754837	-0.04993923104174432	True
78	GAC	AAC	22.0	22.5	9.033242331780955e-05	0.9837220973181308	D	N	mergedpre1203	1203	4.0	4.5	0.00010821730033908087	0.9934708895462088	post1203R2	1203	GAC78AAC	D78N	1.1979895630425894	1.0099101080016963	1.1862338574004818	0.24638845478549384	0.23216157023584855	True
79	TGG	AAC	275.0	275.5	0.001105679702048417	0.9944756148462082	W	N	mergedpre1203	1203	6.0	6.5	0.00015632139679180396	0.9903681970130589	post1203R2	1203	TGG79AAC	W79N	0.14138036223528208	0.9958697651588124	0.14196671812075348	-2.8163753428331413	-2.810404334170263	True
81	TTG	AAC	19.0	19.5	7.833275755408978e-05	0.9671303698109569	L	N	mergedpre1203	1203	0.0	0.5	1.2023566189731875e-05	0.9913791030419622	post1203R2	1203	TTG81AAC	L81N	0.15349346257125504	1.025072869168347	0.14973907435067127	-2.739477353677233	-2.775203823652942	True
82	GGT	AAC	161.0	161.5	0.0006482793501952866	0.9886219949341886	G	N	mergedpre1203	1203	3.0	3.5	8.415889198807348e-05	0.979573434644609	post1203R2	1203	GGT82AAC	G82N	0.12981886892235822	0.9908473002462564	0.13101803768360087	-2.932162648885931	-2.918897294405506	True
86	TCC	AAC	572.0	572.5	0.002310153781590596	0.9886792376694281	S	N	mergedpre1203	1203	20.0	20.5	0.0004961878252450684	0.9897978942272783	post1203R2	1203	TCC86AAC	S86N	0.21478562561468578	1.0011314656111188	0.21454287772642788	-2.2206620867831974	-2.2222935238257904	True
91	AAA	AAC	4086.0	4086.5	0.01648506803393427	0.9772662178134744	K	N	mergedpre1203	1203	570.0	570.5	0.013777863646243388	0.9806916704904968	post1203R2	1203	AAA91AAC	K91N	0.8357783915651339	1.0035051377143542	0.832859105702991	-0.2638556385473658	-0.26890364153194773	True
95	AGC	AAC	349.0	349.5	0.0014032537821604086	0.9893742170687052	S	N	mergedpre1203	1203	15.0	15.5	0.00037270366451861114	0.992990766567279	post1203R2	1203	AGC95AAC	S95N	0.26559961516355757	1.003655390888686	0.26463228073570405	-1.9179390377426484	-1.9232030369136859	True
97	CAA	AAC	227.0	227.5	0.0009134711905239911	0.9920839188917888	Q	N	mergedpre1203	1203	11.0	11.5	0.0002765220736750986	0.9831802443012407	post1203R2	1203	CAA97AAC	Q97N	0.30271570307157497	0.9910252808043759	0.3054570947230253	-1.7109583452112043	-1.697952110990799	True
99	GAC	AAC	283.0	283.5	0.0011377956864098632	0.9635604376199	D	N	mergedpre1203	1203	8.0	8.5	0.00020438588054246418	0.9883259594113687	post1203R2	1203	GAC99AAC	D99N	0.17963320039239378	1.0257020948811912	0.17513194258728795	-2.513485851724656	-2.55009762687516	True
101	GAC	AAC	151.0	151.5	0.0006080405842005771	0.7784625202178511	D	N	mergedpre1203	1203	49.0	49.5	0.0011902471866884678	0.7123569298836203	post1203R2	1203	GAC101AAC	D101N	1.957512734537857	0.9150818586414009	2.1391668035514626	1.0970489823972671	1.2250762718402337	True
103	GCA	AAC	354.0	354.5	0.0014227577017546676	0.9852767655038449	A	N	mergedpre1203	1203	11.0	11.5	0.0002765220736750986	0.9940968548619794	post1203R2	1203	GCA103AAC	A103N	0.19435640610770738	1.0089518901357875	0.19263198573477114	-2.376080818343713	-2.3889382023843373	True
105	CAA	AAC	46.0	46.5	0.00018665028960899774	0.9909825833202879	Q	N	mergedpre1203	1203	2.0	2.5	6.0113494277195344e-05	0.9960445320765605	post1203R2	1203	CAA105AAC	Q105N	0.32206483259749247	1.0051080098091256	0.320428082807393	-1.6419275015991877	-1.649278044638351	True
107	ATT	AAC	57.0	57.5	0.00023086806392034047	0.9912932626676303	I	N	mergedpre1203	1203	0.0	0.5	1.2022698855439069e-05	0.9953953063383668	post1203R2	1203	ATT107AAC	I107N	0.052076058729315734	1.004138072783525	0.0518614522651831	-4.269193583536428	-4.275151242490731	True
111	TAC	AAC	210.0	210.5	0.0008447606778953621	0.9941789768964977	Y	N	mergedpre1203	1203	75.0	75.5	0.0018154275271712993	0.9916682696931807	post1203R2	1203	TAC111AAC	Y111N	2.1490435985896714	0.9974745923403504	2.1544845503757872	1.1073427530427946	1.1109907544361934	True
112	TTT	AAC	197.0	197.5	0.0007927237989732722	0.9797283465989138	F	N	mergedpre1203	1203	1.0	1.5	3.6068096566317206e-05	0.9879652784457055	post1203R2	1203	TTT112AAC	F112N	0.04549894504622195	1.0084073629954526	0.04511960812252332	-4.470101652227455	-4.482180209568918	True
113	GAC	AAC	20.0	20.5	8.226258216226194e-05	0.9719364210560107	D	N	mergedpre1203	1203	48.0	48.5	0.0011662017889775896	0.9786116187361739	post1203R2	1203	GAC113AAC	D113N	14.176576498380161	1.0068679365599968	14.07987679776057	3.815562804996273	3.8056883369092294	True
12	CAA	AAG	22.0	22.5	9.02965338170552e-05	0.9939100004414497	Q	K	mergedpre1203	1203	159.0	159.5	0.003835240934885063	0.98589737424257	post1203R2	1203	CAA12AAG	Q12K	42.47384448505445	0.9919382779171948	42.81903968283003	5.420180535161121	5.431858276485839	True
15	AGG	AAG	27.0	27.5	0.00011036818827608904	0.9813076422946951	R	K	mergedpre1203	1203	7.0	7.5	0.00018034048283158604	0.9845748773684717	post1203R2	1203	AGG15AAG	R15K	1.6339896998259988	1.0033294707316622	1.6285674322258645	0.7036034569912659	0.6988080247809355	True
16	ATG	AAG	41.0	41.5	0.00016654627177141023	0.9900614013965808	M	K	mergedpre1203	1203	2.0	2.5	6.0113494277195344e-05	0.9925339040107723	post1203R2	1203	ATG16AAG	M16K	0.3609416988913623	1.0024973225001033	0.3600425565139852	-1.473760653768309	-1.4773590372604932	True
17	AAG	AAG	244291.0	244291.5	0.9803934552546985	0.9803934552546985	K	K	mergedpre1203	1203	41157.0	41157.5	0.9896484562854669	0.9896484562854669	post1203R2	1203	AAG17AAG	K17K	1.0094400885493102	1.0094400885493102	1.0	0.0	-0.013555287571090039	True
18	ATT	AAG	394.0	394.5	0.0015831547518720956	0.9826174022617643	I	K	mergedpre1203	1203	8.0	8.5	0.00020438588054246418	0.9912594979320958	post1203R2	1203	ATT18AAG	I18K	0.12910038030127877	1.0087949751861094	0.12797484471754178	-2.9660678390981605	-2.978700833822078	True
26	AAG	AAG	245976.0	245976.5	0.9871953348557393	0.9871953348557393	K	K	mergedpre1203	1203	40939.0	40939.5	0.9844065595844955	0.9844065595844955	post1203R2	1203	AAG26AAG	K26K	0.9971750522183623	0.9971750522183623	1.0	0.0	0.004081305610975933	True
27	CAT	AAG	246.0	246.5	0.0009892526627551389	0.9884480170801596	H	K	mergedpre1203	1203	18.0	18.5	0.00044483985765124553	0.9919568144657113	post1203R2	1203	CAT27AAG	H27K	0.44967264117574873	1.0035498046684503	0.4480820374672986	-1.1581652014169561	-1.163277418680695	True
29	ATG	AAG	281.0	281.5	0.001129628366312596	0.988188060048877	M	K	mergedpre1203	1203	15.0	15.5	0.00037270366451861114	0.9861859190151006	post1203R2	1203	ATG29AAG	M29K	0.32993476052236	0.9979739271149689	0.3306045895168469	-1.596821342346561	-1.5938953719262474	True
31	GTT	AAG	343.0	343.5	0.001378765011881061	0.9856724841050671	V	K	mergedpre1203	1203	65.0	65.5	0.001574973550062518	0.988662594979321	post1203R2	1203	GTT31AAG	V31K	1.1423074537652853	1.0030335744605559	1.1388526594233226	0.1875811085303936	0.18321121055930326	True
33	AAG	AAG	246396.0	246396.5	0.9888293603017899	0.9888293603017899	K	K	mergedpre1203	1203	40899.0	40899.5	0.9834447436760604	0.9834447436760604	post1203R2	1203	AAG33AAG	K33K	0.9945545542619344	0.9945545542619344	1.0	0.0	0.007877585563378777	True
34	AAG	AAG	241344.0	241344.5	0.9686637072951452	0.9686637072951452	K	K	mergedpre1203	1203	40576.0	40576.5	0.9756780802154468	0.9756780802154468	post1203R2	1203	AAG34AAG	K34K	1.0072412880419441	1.0072412880419441	1.0	0.0	-0.010409327201042253	True
36	AGG	AAG	455.0	455.5	0.0018388066931756253	0.9780978140201441	R	K	mergedpre1203	1203	614.0	614.5	0.014842278150813971	0.9323583401768031	post1203R2	1203	AGG36AAG	R36K	8.071690301051333	0.9532362988775691	8.467669884744955	3.0819650264398866	3.1510592314717827	True
39	TTT	AAG	345.0	345.5	0.001386787189377732	0.9749555465466792	F	K	mergedpre1203	1203	15.0	15.5	0.00037270366451861114	0.9808959315187074	post1203R2	1203	TTT39AAG	F39K	0.26875332233624666	1.0060929803344052	0.2671257305134148	-1.9044091466334794	-1.9131727878292322	True
44	TAT	AAG	219.0	219.5	0.0008816287840752537	0.9565350984652831	Y	K	mergedpre1203	1203	7.0	7.5	0.0001804098912729722	0.9774487635908785	post1203R2	1203	TAT44AAG	Y44K	0.20463248765431966	1.0218639809026877	0.20025413506947637	-2.3200960615785493	-2.3512992352153153	True
46	AGC	AAG	364.0	364.5	0.0014639436110609073	0.9882422635901761	S	K	mergedpre1203	1203	16.0	16.5	0.00039707368725032486	0.9824685950810993	post1203R2	1203	AGC46AAG	S46K	0.27123564340198114	0.9941576385449234	0.2728296126145237	-1.8739278535548216	-1.8654743894442531	True
49	CCA	AAG	443.0	443.5	0.0017828142335707738	0.9881956392404045	P	K	mergedpre1203	1203	11.0	11.5	0.0002767083734359962	0.9964268527430221	post1203R2	1203	CCA49AAG	P49K	0.1552087526706475	1.0083295383785995	0.1539266150233228	-2.6996853892616617	-2.711652601202768	True
56	CAC	AAG	116.0	116.5	0.00046772872536896367	0.9963324447156691	H	K	mergedpre1203	1203	7.0	7.5	0.00018041423107454716	0.9973900074571216	post1203R2	1203	CAC56AAG	H56K	0.38572407741737263	1.0010614556888733	0.38531508253101143	-1.3758894358382028	-1.3774199805376022	True
59	CTA	AAG	180.0	180.5	0.0007250801404365746	0.9730394716756783	L	K	mergedpre1203	1203	10.0	10.5	0.0002527075812274368	0.979121540312876	post1203R2	1203	CTA59AAG	L59K	0.34852365570967125	1.0062505877862526	0.3463587101861197	-1.52966113988105	-1.5386507658373125	True
60	GAG	AAG	329.0	329.5	0.0013230753169156885	0.9939628414598399	E	K	mergedpre1203	1203	9.0	9.5	0.0002285246926944264	0.9900050515984701	post1203R2	1203	GAG60AAG	E60K	0.17272236113296704	0.9960181712069266	0.173412861457809	-2.5277171924447126	-2.521961160403902	True
61	AAG	AAG	248429.0	248429.5	0.9986152089848618	0.9986152089848618	K	K	mergedpre1203	1203	41506.0	41506.5	0.9986886744784774	0.9986886744784774	post1203R2	1203	AAG61AAG	K61K	1.0000735673690473	1.0000735673690473	1.0	0.0	-0.0001061313746406346	True
63	GAA	AAG	179.0	179.5	0.0007279378069403496	0.9900866631249823	E	K	mergedpre1203	1203	4.0	4.5	0.00010889292196007259	0.9940350877192983	post1203R2	1203	GAA63AAG	E63K	0.14959096906611935	1.0039879585710747	0.1489967760958255	-2.746646980044781	-2.7523889463315014	True
68	ACA	AAG	19.0	19.5	7.827521565825442e-05	0.9974650872467596	T	K	mergedpre1203	1203	84.0	84.5	0.002032178158293451	0.9916187681873933	post1203R2	1203	ACA68AAG	T68K	25.96196179344733	0.9941388233692433	26.11502657693163	4.706808266810741	4.715289035260645	True
71	GGT	AAG	143.0	143.5	0.000576013744049196	0.9931901929144289	G	K	mergedpre1203	1203	58.0	58.5	0.0014067572441986292	0.9940723818684621	post1203R2	1203	GGT71AAG	G71K	2.4422286077925275	1.0008882376812889	2.440061253442567	1.2869173645621912	1.2856364772462774	True
73	CAT	AAG	70.0	70.5	0.0002829495787864072	0.9939296278310008	H	K	mergedpre1203	1203	2.0	2.5	6.0117830948659375e-05	0.9981844415053505	post1203R2	1203	CAT73AAG	H73K	0.21246835286523286	1.0042807997218421	0.2115626953378783	-2.2408428341448587	-2.2470055414078356	True
74	ACA	AAG	298.0	298.5	0.0011983187407416328	0.9882115142975283	T	K	mergedpre1203	1203	5.0	5.5	0.00013229422235050753	0.9740342521768413	post1203R2	1203	ACA74AAG	T74K	0.11039986094904213	0.9856536157335052	0.11200675286610154	-3.1583423801692234	-3.1374950204634193	True
81	TTG	AAG	21.0	21.5	8.636688653399642e-05	0.9671303698109569	L	K	mergedpre1203	1203	2.0	2.5	6.0117830948659375e-05	0.9913791030419622	post1203R2	1203	TTG81AAG	L81K	0.6960750046835985	1.025072869168347	0.679049290660021	-0.5584117946297205	-0.5941382646054295	True
83	CAG	AAG	1388.0	1388.5	0.0055737086337288655	0.9853582266895743	Q	K	mergedpre1203	1203	268.0	268.5	0.006456344530742781	0.9864020006251953	post1203R2	1203	CAG83AAG	Q83K	1.1583570213327465	1.0010592837278354	1.1571312909852367	0.21055256548886184	0.20902515094775578	True
85	GTC	AAG	31.0	31.5	0.0001264197134486495	0.9870028494602079	V	K	mergedpre1203	1203	3.0	3.5	8.415889198807348e-05	0.9878210060594402	post1203R2	1203	GTC85AAG	V85K	0.6657101941799451	1.0008289303315383	0.6651588238555609	-0.5882292324228025	-0.589424630718823	True
86	TCC	AAG	52.0	52.5	0.0002118481633773036	0.9886792376694281	S	K	mergedpre1203	1203	231.0	231.5	0.005603291782645528	0.9897978942272783	post1203R2	1203	TCC86AAG	S86K	26.449565072065372	1.0011314656111188	26.419672121602744	4.723540657177138	4.721909220134545	True
90	AGG	AAG	50.0	50.5	0.00020369720511300153	0.9873203531827184	R	K	mergedpre1203	1203	6.0	6.5	0.000156932808614404	0.9829184673700475	post1203R2	1203	AGG90AAG	R90K	0.7704220022427168	0.9955415830348469	0.7738722473993834	-0.3698326722586714	-0.3633861548793552	True
91	AAA	AAG	59.0	59.5	0.00024002484963149125	0.9772662178134744	K	K	mergedpre1203	1203	11.0	11.5	0.00027773081846064676	0.9806916704904968	post1203R2	1203	AAA91AAG	K91K	1.1570919381349276	1.0035051377143542	1.153050337908974	0.2054554970889157	0.20040749410433376	True
92	GGG	AAG	16342.0	16342.5	0.06562146144023899	0.9251551947061138	G	K	mergedpre1203	1203	495.0	495.5	0.011914494565740117	0.9844786957776281	post1203R2	1203	GGG92AAG	G92K	0.18156399300235893	1.0641227562802142	0.1706231653545692	-2.5511145615176996	-2.6407791500083677	True
96	ACA	AAG	95.0	95.5	0.0003834294248960123	0.9977977901617229	T	K	mergedpre1203	1203	1.0	1.5	3.6068096566317206e-05	0.9943132634413773	post1203R2	1203	ACA96AAG	T96K	0.09406710655057061	0.9965077826843244	0.09439676055231509	-3.4051188388242712	-3.4000718164334893	True
97	CAA	AAG	243.0	243.5	0.000977715318209195	0.9920839188917888	Q	K	mergedpre1203	1203	6.0	6.5	0.0001562950851207079	0.9831802443012407	post1203R2	1203	CAA97AAG	Q97K	0.1598574576973811	0.9910252808043759	0.16130512590721313	-2.6321358101234087	-2.6191295759030035	True
98	GTA	AAG	314.0	314.5	0.0012624438021836865	0.9865787572254335	V	K	mergedpre1203	1203	8.0	8.5	0.00020438588054246418	0.9941449456574012	post1203R2	1203	GTA98AAG	V98K	0.16189701291172873	1.0076691175200712	0.16066485525542962	-2.6378737146848614	-2.648895701857297	True
99	GAC	AAG	18.0	18.5	7.424769029482354e-05	0.9635604376199	D	K	mergedpre1203	1203	3.0	3.5	8.415889198807348e-05	0.9883259594113687	post1203R2	1203	GAC99AAG	D99K	1.1334883503297468	1.0257020948811912	1.1050853420174018	0.1441577883958875	0.10754601324538351	True
101	GAC	AAG	696.0	696.5	0.002795381299641597	0.7784625202178511	D	K	mergedpre1203	1203	24.0	24.5	0.0005891122439165144	0.7123569298836203	post1203R2	1203	GAC101AAG	D101K	0.21074486117226512	0.9150818586414009	0.2303016491717503	-2.1184033526954362	-1.9903760632524696	True
104	GAC	AAG	5.0	5.5	2.207310612749426e-05	0.9945238630343698	D	K	mergedpre1203	1203	40.0	40.5	0.0009738386072905646	0.9940247186688468	post1203R2	1203	GAC104AAG	D104K	44.11878426469174	0.9994981072007664	44.14093828376778	5.464045391540494	5.464769651558657	True
107	ATT	AAG	258.0	258.5	0.0010379025134505742	0.9912932626676303	I	K	mergedpre1203	1203	9.0	9.5	0.00022843127825334232	0.9953953063383668	post1203R2	1203	ATT107AAG	I107K	0.2200893391171274	1.004138072783525	0.21918234661397498	-2.1897964894634017	-2.1957541484177048	True
108	CAT	AAG	159.0	159.5	0.0006401868783765342	0.9938650429868431	H	K	mergedpre1203	1203	12.0	12.5	0.0003005674713859767	0.9952029431566798	post1203R2	1203	CAT108AAG	H108K	0.4694995813537966	1.0013461587961843	0.46886841001939605	-1.0927450140449249	-1.0946858046511414	True
109	CTG	AAG	30.0	30.5	0.00012238870653194547	0.9942477307929986	L	K	mergedpre1203	1203	0.0	0.5	1.2022698855439069e-05	0.9906343175916129	post1203R2	1203	CTG109AAG	L109K	0.0982337275727393	0.9963656812185997	0.0985920424844371	-3.342384980610919	-3.3371322160252967	True
112	TTT	AAG	175.0	175.5	0.0007044203884547305	0.9797283465989138	F	K	mergedpre1203	1203	5.0	5.5	0.00013224968740982977	0.9879652784457055	post1203R2	1203	TTT112AAG	F112K	0.18774256051836125	1.0084073629954526	0.18617730037261526	-2.425250911551409	-2.437329468892872	True
115	TTT	AAG	85.0	85.5	0.00034316401232982273	0.9931708354739276	F	K	mergedpre1203	1203	3.0	3.5	8.415889198807348e-05	0.9887587765701644	post1203R2	1203	TTT115AAG	F115K	0.24524393282587703	0.995557603237858	0.24633826513731472	-2.0212873475378133	-2.01486404574474	True
17	AAG	AAT	79.0	79.5	0.0003190503136324781	0.9803934552546985	K	N	mergedpre1203	1203	16.0	16.5	0.00039674906222948925	0.9896484562854669	post1203R2	1203	AAG17AAT	K17N	1.2435313343290246	1.0094400885493102	1.2319020697069127	0.30088757327005256	0.2873322856989625	True
18	ATT	AAT	93.0	93.5	0.00037522172192659296	0.9826174022617643	I	N	mergedpre1203	1203	3.0	3.5	8.415889198807348e-05	0.9912594979320958	post1203R2	1203	ATT18AAT	I18N	0.2242910979565784	1.0087949751861094	0.2223356613321747	-2.169188728165074	-2.1818217228889916	True
26	AAG	AAT	240.0	240.5	0.0009652161000453511	0.9871953348557393	K	N	mergedpre1203	1203	27.0	27.5	0.0006612484370491488	0.9844065595844955	post1203R2	1203	AAG26AAT	K26N	0.6850781260466747	0.9971750522183623	0.6870189186167642	-0.5415782674323644	-0.5374969618213884	True
27	CAT	AAT	94.0	94.5	0.0003792469640176902	0.9884480170801596	H	N	mergedpre1203	1203	11.0	11.5	0.0002765220736750986	0.9919568144657113	post1203R2	1203	CAT27AAT	H27N	0.7291345743303038	1.0035498046684503	0.7265554444218073	-0.4608551988320541	-0.46596741609579295	True
28	CAT	AAT	39.0	39.5	0.00015853330604152367	0.9928981092394816	H	N	mergedpre1203	1203	5.0	5.5	0.00013224968740982977	0.9902015004328172	post1203R2	1203	CAT28AAT	H28N	0.8342075915277413	0.9972841031908803	0.8364793832155106	-0.2575981124232408	-0.2536745711836093	True
30	TAT	AAT	30.0	30.5	0.0001231969818759063	0.9871572195451002	Y	N	mergedpre1203	1203	2.0	2.5	6.035148706064117e-05	0.9885211471610661	post1203R2	1203	TAT30AAT	Y30N	0.4898779673144261	1.0013816721277635	0.48920205047643806	-1.0314976439942847	-1.0334895997229598	True
33	AAG	AAT	40.0	40.5	0.0001625331085961955	0.9888293603017899	K	N	mergedpre1203	1203	1.0	1.5	3.6068096566317206e-05	0.9834447436760604	post1203R2	1203	AAG33AAT	K33N	0.22191230376283758	0.9945545542619344	0.22312733153941483	-2.164060850416652	-2.156183264853273	True
34	AAG	AAT	154.0	154.5	0.0006201033907012587	0.9686637072951452	K	N	mergedpre1203	1203	6.0	6.5	0.0001562950851207079	0.9756780802154468	post1203R2	1203	AAG34AAT	K34N	0.25204681584462535	1.0072412880419441	0.25023479362586404	-1.998645693466917	-2.0090550206679594	True
40	TAT	AAT	239.0	239.5	0.0009612605959414334	0.9831568680965836	Y	N	mergedpre1203	1203	22.0	22.5	0.0005410214484947581	0.9916923150908916	post1203R2	1203	TAT40AAT	Y40N	0.5628249517134278	1.0086816735673452	0.5579807450282287	-0.8417127569396834	-0.8541837079702688	True
42	CAT	AAT	36.0	36.5	0.00014657869267869548	0.9756699449426335	H	N	mergedpre1203	1203	15.0	15.5	0.00037290990015638155	0.967989895344641	post1203R2	1203	CAT42AAT	H42N	2.5440935059627683	0.9921284347869872	2.564278390538209	1.358552896452176	1.3699540962955776	True
44	TAT	AAT	18.0	18.5	7.430584284916717e-05	0.9565350984652831	Y	N	mergedpre1203	1203	0.0	0.5	1.2027326084864812e-05	0.9774487635908785	post1203R2	1203	TAT44AAT	Y44N	0.161862454198642	1.0218639809026877	0.15839921674864885	-2.6583628932806596	-2.6895660669174255	True
48	CAT	AAT	22.0	22.5	9.039302888961203e-05	0.9943775536030661	H	N	mergedpre1203	1203	5.0	5.5	0.00013232286779742573	0.9900036088054854	post1203R2	1203	CAT48AAT	H48N	1.4638614218693613	0.9956013238817268	1.4703289225871516	0.5561389318664074	0.5624988780375408	True
61	AAG	AAT	267.0	267.5	0.0010752731394759903	0.9986152089848618	K	N	mergedpre1203	1203	17.0	17.5	0.00042106782801183803	0.9986886744784774	post1203R2	1203	AAG61AAT	K61N	0.391591505965671	1.0000735673690473	0.3915626997280349	-1.3526847545637737	-1.3527908859384143	True
73	CAT	AAT	35.0	35.5	0.00014247815669386462	0.9939296278310008	H	N	mergedpre1203	1203	4.0	4.5	0.00010821209570758688	0.9981844415053505	post1203R2	1203	CAT73AAT	H73N	0.7594995486929029	1.0042807997218421	0.7562621419261059	-0.40304169469579737	-0.4092044019587743	True
80	CAT	AAT	20.0	20.5	8.227149593659074e-05	0.9993960068225143	H	N	mergedpre1203	1203	2.0	2.5	6.0113494277195344e-05	0.9990021159949986	post1203R2	1203	CAT80AAT	H80N	0.7306721920253733	0.9996058711213305	0.7309602845826878	-0.45213507283023285	-0.45156635296968134	True
91	AAA	AAT	31.0	31.5	0.00012707197921667184	0.9772662178134744	K	N	mergedpre1203	1203	2.0	2.5	6.037626488274929e-05	0.9806916704904968	post1203R2	1203	AAA91AAT	K91N	0.47513437073173354	1.0035051377143542	0.47347477643605207	-1.078640524272708	-1.0836885272572898	True
92	GGG	AAT	38.0	38.5	0.00015459239806940196	0.9251551947061138	G	N	mergedpre1203	1203	0.0	0.5	1.2022698855439069e-05	0.9844786957776281	post1203R2	1203	GGG92AAT	G92N	0.07777031086639627	1.0641227562802142	0.07308396555511411	-3.7743012726746645	-3.8639658611653327	True
94	TAT	AAT	138.0	138.5	0.0005559368841042191	0.9920021354398725	Y	N	mergedpre1203	1203	8.0	8.5	0.00020438588054246418	0.9877248244685967	post1203R2	1203	TAT94AAT	Y94N	0.36764223851020617	0.9956882038672435	0.36923430154368325	-1.437391510570356	-1.4311574540025076	True
108	CAT	AAT	112.0	112.5	0.000451542469074358	0.9938650429868431	H	N	mergedpre1203	1203	5.0	5.5	0.00013224968740982977	0.9952029431566798	post1203R2	1203	CAT108AAT	H108N	0.29288427217252844	1.0013461587961843	0.2924905334680997	-1.77353816263452	-1.7754789532407365	True
19	AAA	ACA	319.0	319.5	0.001296493178700991	0.9670682616846701	K	T	mergedpre1203	1203	18.0	18.5	0.0004467843601323448	0.9649455406090758	post1203R2	1203	AAA19ACA	K19T	0.34460988107935603	0.9978049935462711	0.3453679659936233	-1.5337938204900772	-1.530623614979535	True
20	ACA	ACA	245947.0	245947.5	0.9872017693147518	0.9872017693147518	T	T	mergedpre1203	1203	41172.0	41172.5	0.9900091372511302	0.9900091372511302	post1203R2	1203	ACA20ACA	T20T	1.0028437630721905	1.0028437630721905	1.0	0.0	-0.004096860388589734	True
22	AAA	ACA	37.0	37.5	0.0001505232187082298	0.9881447912945398	K	T	mergedpre1203	1203	6.0	6.5	0.0001562950851207079	0.9913316341252284	post1203R2	1203	AAA22ACA	K22T	1.0383453560321887	1.0032250767891147	1.0350073777616073	0.049641051610733664	0.04499573605039335	True
49	CCA	ACA	71.0	71.5	0.00028742100947082375	0.9881956392404045	P	T	mergedpre1203	1203	6.0	6.5	0.00015640038498556305	0.9964268527430221	post1203R2	1203	CCA49ACA	P49T	0.5441508443433372	1.0083295383785995	0.5396557609710961	-0.8898886696549078	-0.9018558815960142	True
58	CCA	ACA	63.0	63.5	0.0002550077907891989	0.9844364930204167	P	T	mergedpre1203	1203	4.0	4.5	0.0001082667693196035	0.9812939081897796	post1203R2	1203	CCA58ACA	P58T	0.4245625946742222	0.9968077322885551	0.425922252528555	-1.2313379886808589	-1.2267251532580266	True
67	ACA	ACA	246977.0	246977.5	0.9914355447972992	0.9914355447972992	T	T	mergedpre1203	1203	41383.0	41383.5	0.9952023663516341	0.9952023663516341	post1203R2	1203	ACA67ACA	T67T	1.0037993610115168	1.0037993610115168	1.0	0.0	-0.0054709328340788515	True
68	ACA	ACA	248489.0	248489.5	0.9974650872467596	0.9974650872467596	T	T	mergedpre1203	1203	41232.0	41232.5	0.9916187681873933	0.9916187681873933	post1203R2	1203	ACA68ACA	T68T	0.9941388233692433	0.9941388233692433	1.0	0.0	0.008480768449904037	True
74	ACA	ACA	246162.0	246162.5	0.9882115142975283	0.9882115142975283	T	T	mergedpre1203	1203	40494.0	40494.5	0.9740342521768413	0.9740342521768413	post1203R2	1203	ACA74ACA	T74T	0.9856536157335052	0.9856536157335052	1.0	0.0	0.02084735970580405	True
93	AGA	ACA	86.0	86.5	0.0003471943485590431	0.9987175885044554	R	T	mergedpre1203	1203	1.0	1.5	3.6068096566317206e-05	0.9983528902568048	post1203R2	1203	AGA93ACA	R93T	0.10388445755528634	0.999634833458579	0.1039224065410591	-3.266421349975731	-3.2658944298046597	True
96	ACA	ACA	248519.0	248519.5	0.9977977901617229	0.9977977901617229	T	T	mergedpre1203	1203	41351.0	41351.5	0.9943132634413773	0.9943132634413773	post1203R2	1203	ACA96ACA	T96T	0.9965077826843244	0.9965077826843244	1.0	0.0	0.005047022390781958	True
103	GCA	ACA	57.0	57.5	0.00023077170056669502	0.9852767655038449	A	T	mergedpre1203	1203	4.0	4.5	0.00010820428969895162	0.9940968548619794	post1203R2	1203	GCA103ACA	A103T	0.46888023719216665	1.0089518901357875	0.46472011378963124	-1.1055660066632726	-1.1184233907038967	True
14	GAC	ACC	271.0	271.5	0.0010895388220941618	0.9896644300688636	D	T	mergedpre1203	1203	10.0	10.5	0.00025247667596422043	0.9921732230451091	post1203R2	1203	GAC14ACC	D14T	0.23172802184225474	1.002534993579663	0.2311420781581339	-2.1131481763880053	-2.116800771355223	True
16	ATG	ACC	293.0	293.5	0.0011778633919255156	0.9900614013965808	M	T	mergedpre1203	1203	9.0	9.5	0.00022843127825334232	0.9925339040107723	post1203R2	1203	ATG16ACC	M16T	0.1939369877859211	1.0024973225001033	0.19345387108093862	-2.369938496975213	-2.373536880467397	True
17	AAG	ACC	102.0	102.5	0.000411354177953824	0.9803934552546985	K	T	mergedpre1203	1203	4.0	4.5	0.00010820428969895162	0.9896484562854669	post1203R2	1203	AAG17ACC	K17T	0.263044100432348	1.0094400885493102	0.260584162860398	-1.940178688867179	-1.953733976438269	True
18	ATT	ACC	276.0	276.5	0.0011096128996011011	0.9826174022617643	I	T	mergedpre1203	1203	15.0	15.5	0.00037270366451861114	0.9912594979320958	post1203R2	1203	ATT18ACC	I18T	0.33588620378565875	1.0087949751861094	0.33295784777644455	-1.586588550182873	-1.5992215449067904	True
19	AAA	ACC	1944.0	1944.5	0.00789055081685157	0.9670682616846701	K	T	mergedpre1203	1203	68.0	68.5	0.0016543096577873305	0.9649455406090758	post1203R2	1203	AAA19ACC	K19T	0.20965705641921473	0.9978049935462711	0.21011826737214293	-2.2507265016457145	-2.2475562961351723	True
20	ACA	ACC	22.0	22.5	9.031211868216556e-05	0.9872017693147518	T	T	mergedpre1203	1203	6.0	6.5	0.0001562950851207079	0.9900091372511302	post1203R2	1203	ACA20ACC	T20T	1.7306103256281193	1.0028437630721905	1.7257028356305788	0.7871840552049616	0.7830871948163719	True
24	TTA	ACC	562.0	562.5	0.002258002360365134	0.983262682948369	L	T	mergedpre1203	1203	21.0	21.5	0.00051697605078388	0.9831081081081081	post1203R2	1203	TTA24ACC	L24T	0.2289528389599564	0.9998427939522758	0.22898883739005546	-2.126650822480095	-2.126424004265581	True
34	AAG	ACC	1038.0	1038.5	0.004168138325199075	0.9686637072951452	K	T	mergedpre1203	1203	236.0	236.5	0.00568673655862268	0.9756780802154468	post1203R2	1203	AAG34ACC	K34T	1.364334893648491	1.0072412880419441	1.3545263779850896	0.43778848879111265	0.4273791615900704	True
40	TAT	ACC	282.0	282.5	0.0011338460056511688	0.9831568680965836	Y	T	mergedpre1203	1203	7.0	7.5	0.00018034048283158604	0.9916923150908916	post1203R2	1203	TAT40ACC	Y40T	0.15905200700338168	1.0086816735673452	0.15768305419971773	-2.6649004692272094	-2.6773714202577947	True
42	CAT	ACC	2332.0	2332.5	0.009366980840357732	0.9756699449426335	H	T	mergedpre1203	1203	235.0	235.5	0.00566582461205341	0.967989895344641	post1203R2	1203	CAT42ACC	H42T	0.6048720189158654	0.9921284347869872	0.6096710846169157	-0.7138969711810197	-0.702495771337618	True
43	CAC	ACC	78.0	78.5	0.0003157441707994964	0.9864069117806764	H	T	mergedpre1203	1203	11.0	11.5	0.0002768549280177187	0.9907193413260147	post1203R2	1203	CAC43ACC	H43T	0.8768330617686269	1.0043718565774782	0.8730163594552962	-0.19591940611410188	-0.2022129147615223	True
46	AGC	ACC	77.0	77.5	0.0003112637307468321	0.9882422635901761	S	T	mergedpre1203	1203	7.0	7.5	0.0001804880396592386	0.9824685950810993	post1203R2	1203	AGC46ACC	S46T	0.5798556716716842	0.9941576385449234	0.5832633067331021	-0.7777807782520567	-0.7693273141414884	True
47	ACT	ACC	19.0	19.5	7.844777992782804e-05	0.9994910951712375	T	T	mergedpre1203	1203	7.0	7.5	0.0001804880396592386	0.9988569090821582	post1203R2	1203	ACT47ACC	T47T	2.3007412042162008	0.9993654910062298	2.3022019720729565	1.2030144065918296	1.2039301001091587	True
50	AAA	ACC	307.0	307.5	0.0012355649846910485	0.9879115536375837	K	T	mergedpre1203	1203	13.0	13.5	0.00032484720150151595	0.9909163097357909	post1203R2	1203	AAA50ACC	K50T	0.2629138940698806	1.0030415233905743	0.2621166601170753	-1.9317190407081644	-1.9361003718324106	True
51	ATA	ACC	29.0	29.5	0.00011840209350955846	0.997300833631011	I	T	mergedpre1203	1203	129.0	129.5	0.0031141036431405556	0.995467115546471	post1203R2	1203	ATA51ACC	I51T	26.301085992952967	0.9981613190095674	26.349534380925924	4.719705563305289	4.722360660939443	True
54	GAA	ACC	192.0	192.5	0.0007729030237572322	0.9874428352893467	E	T	mergedpre1203	1203	3.0	3.5	8.418520745640409e-05	0.9877690920024053	post1203R2	1203	GAA54ACC	E54T	0.10892078937298419	1.0003304056714968	0.1088848132131587	-3.199125347719058	-3.19960194361215	True
56	CAC	ACC	88.0	88.5	0.00035531323772663764	0.9963324447156691	H	T	mergedpre1203	1203	5.0	5.5	0.0001323037694546679	0.9973900074571216	post1203R2	1203	CAC56ACC	H56T	0.37235812068577245	1.0010614556888733	0.3719632981269236	-1.4267678182381414	-1.4282983629375408	True
57	ATC	ACC	201.0	201.5	0.0008089185782302547	0.9952287854579323	I	T	mergedpre1203	1203	0.0	0.5	1.2024433649175124e-05	0.9923163868981771	post1203R2	1203	ATC57ACC	I57T	0.014864825673162408	0.9970736391447771	0.01490845318698071	-6.067725609902253	-6.06349757420781	True
59	CTA	ACC	210.0	210.5	0.0008455920751351742	0.9730394716756783	L	T	mergedpre1203	1203	10.0	10.5	0.0002527075812274368	0.979121540312876	post1203R2	1203	CTA59ACC	L59T	0.2988528259173191	1.0062505877862526	0.29699642369878676	-1.7514825360602748	-1.7604721620165373	True
60	GAG	ACC	169.0	169.5	0.0006806108231174787	0.9939628414598399	E	T	mergedpre1203	1203	4.0	4.5	0.00010824853864472829	0.9900050515984701	post1203R2	1203	GAG60ACC	E60T	0.15904616113641165	0.9960181712069266	0.1596819874718623	-2.646726512574278	-2.640970480533467	True
64	TTG	ACC	141.0	141.5	0.0005679218475320484	0.9969757659921173	L	T	mergedpre1203	1203	2.0	2.5	6.0114939764830354e-05	0.9986414023613148	post1203R2	1203	TTG64ACC	L64T	0.10585072581036425	1.0016706889234563	0.10567417713313257	-3.242305216496144	-3.24471349993435	True
66	GTA	ACC	340.0	340.5	0.0013678269427762268	0.9911081205937293	V	T	mergedpre1203	1203	10.0	10.5	0.00025261638397690365	0.9976302177312643	post1203R2	1203	GTA66ACC	V66T	0.18468446268807784	1.0065806111381954	0.18347707142823372	-2.446328309767555	-2.455791023638737	True
71	GGT	ACC	262.0	262.5	0.0010536836781387731	0.9931901929144289	G	T	mergedpre1203	1203	11.0	11.5	0.0002765420223638331	0.9940723818684621	post1203R2	1203	GGT71ACC	G71T	0.2624526013844278	1.0008882376812889	0.26221968797679096	-1.9311520848419976	-1.9324329721579114	True
73	CAT	ACC	186.0	186.5	0.0007485120062931197	0.9939296278310008	H	T	mergedpre1203	1203	2.0	2.5	6.0117830948659375e-05	0.9981844415053505	post1203R2	1203	CAT73ACC	H73T	0.08031645510455185	1.0042807997218421	0.07997410199099422	-3.644323302001303	-3.65048600926428	True
75	GGA	ACC	235.0	235.5	0.0009456008480292955	0.9930635861360059	G	T	mergedpre1203	1203	2.0	2.5	6.01568891669474e-05	0.9783074257663987	post1203R2	1203	GGA75ACC	G75T	0.06361763453609307	0.9851407698604445	0.06457720204301885	-3.9528312555758127	-3.931233051215778	True
76	GAA	ACC	212.0	212.5	0.0008531155780911891	0.9895116967164084	E	T	mergedpre1203	1203	52.0	52.5	0.001263051532502526	0.9710460472501564	post1203R2	1203	GAA76ACC	E76T	1.4805163156539138	0.981338624366414	1.50867017652524	0.5932774402577108	0.6204544910581853	True
77	AGA	ACC	25.0	25.5	0.00010239318984902023	0.9946775618374558	R	T	mergedpre1203	1203	180.0	180.5	0.0043417602771029275	0.9862771510355278	post1203R2	1203	AGA77ACC	R77T	42.40282272194953	0.9915546392879215	42.763979958180464	5.418324222939443	5.430560043952822	True
78	GAC	ACC	602.0	602.5	0.0024189015577324555	0.9837220973181308	D	T	mergedpre1203	1203	12.0	12.5	0.00030060361205300245	0.9934708895462088	post1203R2	1203	GAC78ACC	D78T	0.12427277624923128	1.0099101080016963	0.12305330470959355	-3.022644691669743	-3.0368715762193883	True
85	GTC	ACC	536.0	536.5	0.002153148452863507	0.9870028494602079	V	T	mergedpre1203	1203	27.0	27.5	0.0006612484370491488	0.9878210060594402	post1203R2	1203	GTC85ACC	V85T	0.3071076851063121	1.0008289303315383	0.3068533250778217	-1.7043788782123523	-1.7055742765083728	True
87	ATA	ACC	218.0	218.5	0.0008769113456676165	0.9940301801982582	I	T	mergedpre1203	1203	130.0	130.5	0.003137924401269597	0.9907304991824565	post1203R2	1203	ATA87ACC	I87T	3.5783827142532973	0.996680502180383	3.590300709630686	1.8441046836372896	1.8489016728897631	True
88	GAA	ACC	6.0	6.5	2.6087026319802863e-05	0.9903217132353531	E	T	mergedpre1203	1203	78.0	78.5	0.0018875637203039338	0.9954914879292104	post1203R2	1203	GAA88ACC	E88T	72.35641568203846	1.0052202982371938	71.98065519461396	6.1695373291549815	6.162025620441691	True
90	AGG	ACC	207.0	207.5	0.0008369736645732241	0.9873203531827184	R	T	mergedpre1203	1203	5.0	5.5	0.0001327892995968034	0.9829184673700475	post1203R2	1203	AGG90ACC	R90T	0.15865409536453354	0.9955415830348469	0.15936460924202317	-2.6495968152449585	-2.6431502978656423	True
95	AGC	ACC	490.0	490.5	0.0019693733337616034	0.9893742170687052	S	T	mergedpre1203	1203	20.0	20.5	0.0004929306530730019	0.992990766567279	post1203R2	1203	AGC95ACC	S95T	0.2502982266604977	1.003655390888686	0.24938662107804882	-2.003544024355242	-2.0088080235262797	True
100	CCT	ACC	16.0	16.5	6.6218521119695e-05	0.9945640614026287	P	T	mergedpre1203	1203	1.0	1.5	3.6068096566317206e-05	0.9934716745214965	post1203R2	1203	CCT100ACC	P100T	0.5446829067825508	0.9989016425150216	0.5452818211522361	-0.8749260358370881	-0.8733405700768155	True
101	GAC	ACC	274.0	274.5	0.0011016972961257982	0.7784625202178511	D	T	mergedpre1203	1203	9.0	9.5	0.00022843127825334232	0.7123569298836203	post1203R2	1203	GAC101ACC	D101T	0.20734486601413854	0.9150818586414009	0.22658613986947382	-2.141868479771005	-2.013841190328038	True
102	CTA	ACC	31.0	31.5	0.00012741584486817518	0.994019545186108	L	T	mergedpre1203	1203	0.0	0.5	1.2078461687119528e-05	0.9838510967243211	post1203R2	1203	CTA102ACC	L102T	0.09479560175279568	0.9897703737204855	0.09577534776724514	-3.384201830585564	-3.369367595112441	True
103	GCA	ACC	214.0	214.5	0.000860878778635758	0.9852767655038449	A	T	mergedpre1203	1203	5.0	5.5	0.00013224968740982977	0.9940968548619794	post1203R2	1203	GCA103ACC	A103T	0.15362173013418565	1.0089518901357875	0.15225872674019256	-2.7154031760234583	-2.7282605600640824	True
108	CAT	ACC	339.0	339.5	0.001362654828895507	0.9938650429868431	H	T	mergedpre1203	1203	4.0	4.5	0.00010820428969895162	0.9952029431566798	post1203R2	1203	CAT108ACC	H108T	0.07940696895827688	1.0013461587961843	0.07930021827191082	-3.6565313528571997	-3.658472143463416	True
112	TTT	ACC	353.0	353.5	0.001418875255377477	0.9797283465989138	F	T	mergedpre1203	1203	8.0	8.5	0.00020438588054246418	0.9879652784457055	post1203R2	1203	TTT112ACC	F112T	0.14404781517462537	1.0084073629954526	0.14284684985513632	-2.8074588734432053	-2.8195374307846683	True
114	TGT	ACC	482.0	482.5	0.0019364600306622894	0.9796340592215631	C	T	mergedpre1203	1203	16.0	16.5	0.00039674906222948925	0.9843825141867847	post1203R2	1203	TGT114ACC	C114T	0.20488368256885578	1.0048471721869234	0.20389536661873886	-2.2940991034078815	-2.301075201136511	True
17	AAG	ACG	267.0	267.5	0.0010735340741721748	0.9803934552546985	K	T	mergedpre1203	1203	20.0	20.5	0.0004929306530730019	0.9896484562854669	post1203R2	1203	AAG17ACG	K17T	0.45916628538606125	1.0094400885493102	0.4548722510574548	-1.136466667474471	-1.150021955045561	True
26	AAG	ACG	34.0	34.5	0.0001384613532289589	0.9871953348557393	K	T	mergedpre1203	1203	5.0	5.5	0.00013224968740982977	0.9844065595844955	post1203R2	1203	AAG26ACG	K26T	0.9551379090679725	0.9971750522183623	0.957843767694677	-0.06213773532785393	-0.058056429716877994	True
33	AAG	ACG	226.0	226.5	0.0009089814591861305	0.9888293603017899	K	T	mergedpre1203	1203	23.0	23.5	0.0005650668462056362	0.9834447436760604	post1203R2	1203	AAG33ACG	K33T	0.621648374117088	0.9945545542619344	0.6250520611998176	-0.6779517366217815	-0.6700741510584027	True
36	AGG	ACG	40.0	40.5	0.0001634943382516198	0.9780978140201441	R	T	mergedpre1203	1203	8.0	8.5	0.00020530409158977828	0.9323583401768031	post1203R2	1203	AGG36ACG	R36T	1.2557260011891833	0.9532362988775691	1.3173291896959802	0.39761590823499027	0.4667101132668866	True
67	ACA	ACG	43.0	43.5	0.00017462095210568783	0.9914355447972992	T	T	mergedpre1203	1203	6.0	6.5	0.00015631387826756126	0.9952023663516341	post1203R2	1203	ACA67ACG	T67T	0.8951610696347231	1.0037993610115168	0.8917729024380727	-0.16525173254453546	-0.1707226653786143	True
74	ACA	ACG	150.0	150.5	0.0006041774555498015	0.9882115142975283	T	T	mergedpre1203	1203	10.0	10.5	0.0002525616972146053	0.9740342521768413	post1203R2	1203	ACA74ACG	T74T	0.418025689132631	0.9856536157335052	0.42411013611667625	-1.2374891315226575	-1.2166417718168534	True
90	AGG	ACG	38.0	38.5	0.00015529390884852593	0.9873203531827184	R	T	mergedpre1203	1203	0.0	0.5	1.2071754508800309e-05	0.9829184673700475	post1203R2	1203	AGG90ACG	R90T	0.07773488733917522	0.9955415830348469	0.07808301397336435	-3.67884744834287	-3.672400930963554	True
92	GGG	ACG	47.0	47.5	0.00019073088073497642	0.9251551947061138	G	T	mergedpre1203	1203	3.0	3.5	8.415889198807348e-05	0.9844786957776281	post1203R2	1203	GGG92ACG	G92T	0.44124418481039573	1.0641227562802142	0.41465534141270016	-1.2700154182531065	-1.3596800067437749	True
18	ATT	ACT	164.0	164.5	0.0006601494465981235	0.9826174022617643	I	T	mergedpre1203	1203	8.0	8.5	0.00020438588054246418	0.9912594979320958	post1203R2	1203	ATT18ACT	I18T	0.30960547130002725	1.0087949751861094	0.30690623854753946	-1.7041301228199435	-1.716763117543861	True
35	GCT	ACT	30.0	30.5	0.00012239312672303437	0.9986576884954473	A	T	mergedpre1203	1203	112.0	112.5	0.0027051072424737906	0.9961166682696931	post1203R2	1203	GCT35ACT	A35T	22.101790475499712	0.9974555643489988	22.158170514517813	4.469766865327266	4.4734423880739005	True
47	ACT	ACT	248446.0	248446.5	0.9994910951712375	0.9994910951712375	T	T	mergedpre1203	1203	41506.0	41506.5	0.9988569090821582	0.9988569090821582	post1203R2	1203	ACT47ACT	T47T	0.9993654910062298	0.9993654910062298	1.0	0.0	0.0009156935173291855	True
74	ACA	ACT	309.0	309.5	0.0012424778903167013	0.9882115142975283	T	T	mergedpre1203	1203	5.0	5.5	0.00013229422235050753	0.9740342521768413	post1203R2	1203	ACA74ACT	T74T	0.10647611791046552	0.9856536157335052	0.108025898967791	-3.210550858118683	-3.1897034984128787	True
96	ACA	ACT	21.0	21.5	8.632180769910225e-05	0.9977977901617229	T	T	mergedpre1203	1203	5.0	5.5	0.00013224968740982977	0.9943132634413773	post1203R2	1203	ACA96ACT	T96T	1.5320541927344875	0.9965077826843244	1.53742320868538	0.6205143524255206	0.6255613748163025	True
100	CCT	ACT	106.0	106.5	0.0004274104544998495	0.9945640614026287	P	T	mergedpre1203	1203	12.0	12.5	0.0003005674713859767	0.9934716745214965	post1203R2	1203	CCT100ACT	P100T	0.7032291050009459	0.9989016425150216	0.704002351252887	-0.5063478476509042	-0.5047623818906317	True
107	ATT	ACT	19.0	19.5	7.829438689472416e-05	0.9912932626676303	I	T	mergedpre1203	1203	1.0	1.5	3.6068096566317206e-05	0.9953953063383668	post1203R2	1203	ATT107ACT	I107T	0.4606728272208699	1.004138072783525	0.4587743854227735	-1.1241432507331448	-1.1301009096874477	True
19	AAA	AGA	1153.0	1153.5	0.004680766452681042	0.9670682616846701	K	R	mergedpre1203	1203	63.0	63.5	0.0015335571280218321	0.9649455406090758	post1203R2	1203	AAA19AGA	K19R	0.3276294904958233	0.9978049935462711	0.3283502213507716	-1.6066926670828494	-1.6035224615723072	True
22	AAA	AGA	22.0	22.5	9.031393122493789e-05	0.9881447912945398	K	R	mergedpre1203	1203	1.0	1.5	3.6068096566317206e-05	0.9913316341252284	post1203R2	1203	AAA22AGA	K22R	0.3993635984739187	1.0032250767891147	0.39807976067754125	-1.3288705716429963	-1.3335158872033366	True
24	TTA	AGA	300.0	300.5	0.001206275038737285	0.983262682948369	L	R	mergedpre1203	1203	10.0	10.5	0.00025247667596422043	0.9831081081081081	post1203R2	1203	TTA24AGA	L24R	0.20930274428003595	0.9998427939522758	0.20933565311070926	-2.2561100490102186	-2.2558832307957046	True
28	CAT	AGA	283.0	283.5	0.001137827652222075	0.9928981092394816	H	R	mergedpre1203	1203	5.0	5.5	0.00013224968740982977	0.9902015004328172	post1203R2	1203	CAT28AGA	H28R	0.11622998188834488	0.9972841031908803	0.11654651018346619	-3.101022289188367	-3.0970987479487353	True
29	ATG	AGA	231.0	231.5	0.0009289838962748348	0.988188060048877	M	R	mergedpre1203	1203	7.0	7.5	0.00018034048283158604	0.9861859190151006	post1203R2	1203	ATG29AGA	M29R	0.19412659740899674	0.9979739271149689	0.1945207105462114	-2.3620043283049243	-2.359078357884611	True
30	TAT	AGA	546.0	546.5	0.0022074475604977966	0.9871572195451002	Y	R	mergedpre1203	1203	18.0	18.5	0.00044660100424874467	0.9885211471610661	post1203R2	1203	TAT30AGA	Y30R	0.20231556673900453	1.0013816721277635	0.20203641865056188	-2.3073127213617157	-2.309304677090391	True
31	GTT	AGA	42.0	42.5	0.00017058955751075717	0.9856724841050671	V	R	mergedpre1203	1203	1.0	1.5	3.6068096566317206e-05	0.988662594979321	post1203R2	1203	GTT31AGA	V31R	0.21143203073284716	1.0030335744605559	0.21079257575855123	-2.246104039605502	-2.2504739375765923	True
33	AAG	AGA	55.0	55.5	0.00022273055622441609	0.9888293603017899	K	R	mergedpre1203	1203	243.0	243.5	0.005855054342598826	0.9834447436760604	post1203R2	1203	AAG33AGA	K33R	26.28761155114911	0.9945545542619344	26.43154308479068	4.724188747479053	4.7320663330424315	True
34	AAG	AGA	1398.0	1398.5	0.005613039429745698	0.9686637072951452	K	R	mergedpre1203	1203	240.0	240.5	0.005782918149466192	0.9756780802154468	post1203R2	1203	AAG34AGA	K34R	1.0302650144982486	1.0072412880419441	1.0228582036197722	0.03260616159021528	0.022196834389173026	True
36	AGG	AGA	2711.0	2711.5	0.010946046868376965	0.9780978140201441	R	R	mergedpre1203	1203	532.0	532.5	0.01286169750253611	0.9323583401768031	post1203R2	1203	AGG36AGA	R36R	1.175008444344729	0.9532362988775691	1.2326518049389177	0.30176532996726774	0.3708595349991641	True
37	AGA	AGA	248708.0	248708.5	0.9980637342440136	0.9980637342440136	R	R	mergedpre1203	1203	41420.0	41420.5	0.9959723958834279	0.9959723958834279	post1203R2	1203	AGA37AGA	R37R	0.9979046043966623	0.9979046043966623	1.0	0.0	0.003026188485073506	True
38	TGG	AGA	863.0	863.5	0.0034655472032813334	0.9842013589279479	W	R	mergedpre1203	1203	33.0	33.5	0.0008055208233144176	0.9872198711166683	post1203R2	1203	TGG38AGA	W38R	0.23243683495400522	1.0030669660850786	0.2317261387454467	-2.109507305274655	-2.1139252306802003	True
39	TTT	AGA	343.0	343.5	0.0013787594777170795	0.9749555465466792	F	R	mergedpre1203	1203	15.0	15.5	0.00037270366451861114	0.9808959315187074	post1203R2	1203	TTT39AGA	F39R	0.27031811606163964	1.0060929803344052	0.26868104772164425	-1.8960335350633213	-1.904797176259074	True
41	AGA	AGA	247971.0	247971.5	0.9952379614541776	0.9952379614541776	R	R	mergedpre1203	1203	40978.0	40978.5	0.9853443300952198	0.9853443300952198	post1203R2	1203	AGA41AGA	R41R	0.9900590293556509	0.9900590293556509	1.0	0.0	0.014413550685149084	True
42	CAT	AGA	30.0	30.5	0.0001224835651150743	0.9756699449426335	H	R	mergedpre1203	1203	1.0	1.5	3.6088054853843375e-05	0.967989895344641	post1203R2	1203	CAT42AGA	H42R	0.29463589519082295	0.9921284347869872	0.2969735417915747	-1.7515936918964121	-1.7401924920530105	True
44	TAT	AGA	240.0	240.5	0.0009659759570391733	0.9565350984652831	Y	R	mergedpre1203	1203	6.0	6.5	0.00015635523910324258	0.9774487635908785	post1203R2	1203	TAT44AGA	Y44R	0.16186245419864204	1.0218639809026877	0.15839921674864887	-2.6583628932806596	-2.6895660669174255	True
46	AGC	AGA	573.0	573.5	0.0023033516075265576	0.9882422635901761	S	R	mergedpre1203	1203	155.0	155.5	0.00374211868893488	0.9824685950810993	post1203R2	1203	AGC46AGA	S46R	1.6246406656747188	0.9941576385449234	1.6341881837296826	0.7085741255284399	0.7170275896390083	True
50	AAA	AGA	32.0	32.5	0.00013058816911368806	0.9879115536375837	K	R	mergedpre1203	1203	0.0	0.5	1.203137783338948e-05	0.9909163097357909	post1203R2	1203	AAA50AGA	K50R	0.09213221928944532	1.0030415233905743	0.09185284670769303	-3.4445317556734856	-3.448913086797732	True
51	ATA	AGA	171.0	171.5	0.000688337594470823	0.997300833631011	I	R	mergedpre1203	1203	5.0	5.5	0.00013225922808705063	0.995467115546471	post1203R2	1203	ATA51AGA	I51R	0.19214296756336297	0.9981613190095674	0.19249690796876218	-2.377092822554939	-2.3744377249207846	True
58	CCA	AGA	276.0	276.5	0.001110388254381315	0.9844364930204167	P	R	mergedpre1203	1203	143.0	143.5	0.0034525069771918007	0.9812939081897796	post1203R2	1203	CCA58AGA	P58R	3.1092790864538324	0.9968077322885551	3.1192365244953386	1.6411929530899754	1.6458057885128077	True
59	CTA	AGA	231.0	231.5	0.0009299504294241939	0.9730394716756783	L	R	mergedpre1203	1203	10.0	10.5	0.0002527075812274368	0.979121540312876	post1203R2	1203	CTA59AGA	L59R	0.2717430663308668	1.0062505877862526	0.27005506344965274	-1.8886744962541153	-1.8976641222103778	True
66	GTA	AGA	176.0	176.5	0.0007090204270191014	0.9911081205937293	V	R	mergedpre1203	1203	8.0	8.5	0.00020449897750511248	0.9976302177312643	post1203R2	1203	GTA66AGA	V66R	0.28842466269255057	1.0065806111381954	0.2865390605591073	-1.8031962765550844	-1.8126589904262662	True
68	ACA	AGA	185.0	185.5	0.000744618077159292	0.9974650872467596	T	R	mergedpre1203	1203	15.0	15.5	0.00037276640773430174	0.9916187681873933	post1203R2	1203	ACA68AGA	T68R	0.5006142332138921	0.9941388233692433	0.5035657208489823	-0.9897480168431223	-0.9812672483932182	True
73	CAT	AGA	38.0	38.5	0.00015451856430179683	0.9939296278310008	H	R	mergedpre1203	1203	1.0	1.5	3.6070698569195625e-05	0.9981844415053505	post1203R2	1203	CAT73AGA	H73R	0.23343925522595718	1.0042807997218421	0.2324442081244741	-2.1050436166071727	-2.1112063238701495	True
74	ACA	AGA	38.0	38.5	0.00015455702351273992	0.9882115142975283	T	R	mergedpre1203	1203	180.0	180.5	0.0043416558425939285	0.9740342521768413	post1203R2	1203	ACA74AGA	T74R	28.09096438270922	0.9856536157335052	28.499833952117594	4.8328816086505535	4.853728968356357	True
75	GGA	AGA	74.0	74.5	0.00029913912177572196	0.9930635861360059	G	R	mergedpre1203	1203	163.0	163.5	0.00393426055151836	0.9783074257663987	post1203R2	1203	GGA75AGA	G75R	13.151942574960328	0.9851407698604445	13.350318022898838	3.738802204185529	3.760400408545564	True
77	AGA	AGA	247714.0	247714.5	0.9946775618374558	0.9946775618374558	R	R	mergedpre1203	1203	41002.0	41002.5	0.9862771510355278	0.9862771510355278	post1203R2	1203	AGA77AGA	R77R	0.9915546392879215	0.9915546392879215	1.0	0.0	0.012235821013378802	True
82	GGT	AGA	190.0	190.5	0.0007646886452767932	0.9886219949341886	G	R	mergedpre1203	1203	288.0	288.5	0.006937097239588343	0.979573434644609	post1203R2	1203	GGT82AGA	G82R	9.071793183325394	0.9908473002462564	9.155591563978396	3.1946531049025504	3.2079184593829755	True
83	CAG	AGA	869.0	869.5	0.0034903418487772764	0.9853582266895743	Q	R	mergedpre1203	1203	27.0	27.5	0.000661264337413134	0.9864020006251953	post1203R2	1203	CAG83AGA	Q83R	0.18945546484072487	1.0010592837278354	0.18925499010929045	-2.401596754459632	-2.4031241690007383	True
84	GGA	AGA	53.0	53.5	0.00021470767650174976	0.9872038238032556	G	R	mergedpre1203	1203	3.0	3.5	8.415889198807348e-05	0.9937602192940271	post1203R2	1203	GGA84AGA	G84R	0.39196964616860186	1.006641379756323	0.3893836017981753	-1.360735966100326	-1.3702857747722177	True
85	GTC	AGA	600.0	600.5	0.002410001203997271	0.9870028494602079	V	R	mergedpre1203	1203	176.0	176.5	0.004244012695969991	0.9878210060594402	post1203R2	1203	GTC85AGA	V85R	1.7610002388923274	1.0008289303315383	1.7595417014064252	0.8151997065850558	0.8140043082890352	True
87	ATA	AGA	497.0	497.5	0.0019966288076413694	0.9940301801982582	I	R	mergedpre1203	1203	76.0	76.5	0.0018394729248821776	0.9907304991824565	post1203R2	1203	ATA87AGA	I87R	0.9212893843073209	0.996680502180383	0.9243577879690301	-0.11347671617035583	-0.10867972691788239	True
88	GAA	AGA	29.0	29.5	0.00011839496560525914	0.9903217132353531	E	R	mergedpre1203	1203	3.0	3.5	8.415889198807348e-05	0.9954914879292104	post1203R2	1203	GAA88AGA	E88R	0.7108316773254345	1.0052202982371938	0.7071401946140419	-0.49993182889979043	-0.507443537613081	True
90	AGG	AGA	39.0	39.5	0.00015932751687056554	0.9873203531827184	R	R	mergedpre1203	1203	4.0	4.5	0.00010864579057920278	0.9829184673700475	post1203R2	1203	AGG90AGA	R90R	0.6819022395702334	0.9955415830348469	0.6849560592853356	-0.5459166543827589	-0.5394701370034428	True
91	AAA	AGA	16.0	16.5	6.656151292301858e-05	0.9772662178134744	K	R	mergedpre1203	1203	1.0	1.5	3.622575892964958e-05	0.9806916704904968	post1203R2	1203	AAA91AGA	K91R	0.5442448246563494	1.0035051377143542	0.5423438348267506	-0.8827203142974509	-0.8877683172820329	True
93	AGA	AGA	248820.0	248820.5	0.9987175885044554	0.9987175885044554	R	R	mergedpre1203	1203	41519.0	41519.5	0.9983528902568048	0.9983528902568048	post1203R2	1203	AGA93AGA	R93R	0.999634833458579	0.999634833458579	1.0	0.0	0.0005269201710712769	True
95	AGC	AGA	84.0	84.5	0.00033927022773263095	0.9893742170687052	S	R	mergedpre1203	1203	10.0	10.5	0.00025247667596422043	0.992990766567279	post1203R2	1203	AGC95AGA	S95R	0.7441757493769539	1.003655390888686	0.741465403496736	-0.4315487162575113	-0.4368127154285488	True
96	ACA	AGA	21.0	21.5	8.632180769910225e-05	0.9977977901617229	T	R	mergedpre1203	1203	2.0	2.5	6.0113494277195344e-05	0.9943132634413773	post1203R2	1203	ACA96AGA	T96R	0.696388269424767	0.9965077826843244	0.6988287312206273	-0.5169891713244144	-0.5119421489336324	True
97	CAA	AGA	21.0	21.5	8.632804657699257e-05	0.9920839188917888	Q	R	mergedpre1203	1203	176.0	176.5	0.004244012695969991	0.9831802443012407	post1203R2	1203	CAA97AGA	Q97R	49.161458694480295	0.9910252808043759	49.60666457931112	5.6324620523869235	5.645468286607329	True
100	CCT	AGA	12.0	12.5	5.016554630279924e-05	0.9945640614026287	P	R	mergedpre1203	1203	101.0	101.5	0.002440607867654131	0.9934716745214965	post1203R2	1203	CCT100AGA	P100R	48.65107723381744	0.9989016425150216	48.70457226531772	5.60598531021066	5.607570775970933	True
101	GAC	AGA	8.0	8.5	3.411448822247463e-05	0.7784625202178511	D	R	mergedpre1203	1203	18.0	18.5	0.00044483985765124553	0.7123569298836203	post1203R2	1203	GAC101AGA	D101R	13.03961691438141	0.9150818586414009	14.249672629005019	3.832856870169219	3.9608841596121858	True
102	CTA	AGA	40.0	40.5	0.00016382037197336806	0.994019545186108	L	R	mergedpre1203	1203	277.0	277.5	0.006703546236351338	0.9838510967243211	post1203R2	1203	CTA102AGA	L102R	40.92010142329014	0.9897703737204855	41.34302511952749	5.3695720512671965	5.38440628674032	True
104	GAC	AGA	114.0	114.5	0.0004595219366541987	0.9945238630343698	D	R	mergedpre1203	1203	6.0	6.5	0.0001562950851207079	0.9940247186688468	post1203R2	1203	GAC104AGA	D104R	0.34012540567420985	0.9994981072007664	0.34029619788553517	-1.5551370626626855	-1.5544128026445223	True
105	CAA	AGA	165.0	165.5	0.000664314471619121	0.9909825833202879	Q	R	mergedpre1203	1203	3.0	3.5	8.415889198807348e-05	0.9960445320765605	post1203R2	1203	CAA105AGA	Q105R	0.1266853208585907	1.0051080098091256	0.12604149964206213	-2.9880292701281324	-2.9953798131672955	True
110	TAT	AGA	203.0	203.5	0.0008166590418402318	0.9948090984244701	Y	R	mergedpre1203	1203	4.0	4.5	0.00010820428969895162	0.9955155333269212	post1203R2	1203	TAT110AGA	Y110R	0.1324962856654691	1.0007101210710376	0.13240226402792976	-2.9170003029994804	-2.918024427563902	True
112	TTT	AGA	23.0	23.5	9.432409759935137e-05	0.9797283465989138	F	R	mergedpre1203	1203	1.0	1.5	3.6068096566317206e-05	0.9879652784457055	post1203R2	1203	TTT112AGA	F112R	0.38238475092037594	1.0084073629954526	0.3791967065616322	-1.3989816608406271	-1.4110602181820902	True
113	GAC	AGA	23.0	23.5	9.430100882015393e-05	0.9719364210560107	D	R	mergedpre1203	1203	6.0	6.5	0.0001562950851207079	0.9786116187361739	post1203R2	1203	GAC113AGA	D113R	1.6574062894574746	1.0068679365599968	1.6461009724076299	0.719052833890684	0.7091783658036401	True
114	TGT	AGA	171.0	171.5	0.000688296155976337	0.9796340592215631	C	R	mergedpre1203	1203	6.0	6.5	0.0001562950851207079	0.9843825141867847	post1203R2	1203	TGT114AGA	C114R	0.22707534215268985	1.0048471721869234	0.2259799782871349	-2.145733138642612	-2.1527092363712415	True
115	TTT	AGA	251.0	251.5	0.0010094239660929875	0.9931708354739276	F	R	mergedpre1203	1203	18.0	18.5	0.00044483985765124553	0.9887587765701644	post1203R2	1203	TTT115AGA	F115R	0.4406868398152013	0.995557603237858	0.4426532813188838	-1.175750978886097	-1.1693276770930239	True
15	AGG	AGC	676.0	676.5	0.0027150574315917904	0.9813076422946951	R	S	mergedpre1203	1203	198.0	198.5	0.0047730114456093105	0.9845748773684717	post1203R2	1203	AGG15AGC	R15S	1.7579780781325784	1.0033294707316622	1.7521443647524881	0.8091216480738275	0.8043262158634971	True
16	ATG	AGC	533.0	533.5	0.0021410225539770446	0.9900614013965808	M	S	mergedpre1203	1203	24.0	24.5	0.0005891122439165144	0.9925339040107723	post1203R2	1203	ATG16AGC	M16S	0.2751546184425812	1.0024973225001033	0.2744691803828263	-1.8652839340179628	-1.868882317510147	True
17	AAG	AGC	38.0	38.5	0.0001545086424509485	0.9803934552546985	K	S	mergedpre1203	1203	1.0	1.5	3.6068096566317206e-05	0.9896484562854669	post1203R2	1203	AAG17AGC	K17S	0.23343740514559022	1.0094400885493102	0.23125434366398953	-2.112447630777791	-2.126002918348881	True
18	ATT	AGC	20.0	20.5	8.22678641657236e-05	0.9826174022617643	I	S	mergedpre1203	1203	0.0	0.5	1.2022698855439069e-05	0.9912594979320958	post1203R2	1203	ATT18AGC	I18S	0.14614088960933852	1.0087949751861094	0.14486678978786294	-2.7872011949531252	-2.7998341896770427	True
26	AAG	AGC	289.0	289.5	0.0011618713553560463	0.9871953348557393	K	S	mergedpre1203	1203	172.0	172.5	0.004147831105126479	0.9844065595844955	post1203R2	1203	AAG26AGC	K26S	3.56995728141986	0.9971750522183623	3.5800707944688	1.8399881164893128	1.8440694221002887	True
28	CAT	AGC	282.0	282.5	0.0011338141508033023	0.9928981092394816	H	S	mergedpre1203	1203	9.0	9.5	0.00022843127825334232	0.9902015004328172	post1203R2	1203	CAT28AGC	H28S	0.20147153578167973	0.9972841031908803	0.20202020180313457	-2.3074285267423997	-2.303504985502768	True
30	TAT	AGC	335.0	335.5	0.0013551668006349694	0.9871572195451002	Y	S	mergedpre1203	1203	17.0	17.5	0.0004224604094244882	0.9885211471610661	post1203R2	1203	TAT30AGC	Y30S	0.31174052465463475	1.0013816721277635	0.3113103957577333	-1.683574340573978	-1.6855662963026532	True
31	GTT	AGC	1172.0	1172.5	0.004706264851326183	0.9856724841050671	V	S	mergedpre1203	1203	46.0	46.5	0.0011181109935558334	0.988662594979321	post1203R2	1203	GTT31AGC	V31S	0.23757927547166408	1.0030335744605559	0.2368607407777324	-2.077889000483664	-2.0822588984547545	True
34	AAG	AGC	379.0	379.5	0.0015231665810428974	0.9686637072951452	K	S	mergedpre1203	1203	16.0	16.5	0.00039674906222948925	0.9756780802154468	post1203R2	1203	AAG34AGC	K34S	0.2604764752374222	1.0072412880419441	0.2586038502688695	-1.9511843397606476	-1.9615936669616898	True
36	AGG	AGC	35.0	35.5	0.00014330985204771612	0.9780978140201441	R	S	mergedpre1203	1203	8.0	8.5	0.00020530409158977828	0.9323583401768031	post1203R2	1203	AGG36AGC	R36S	1.4325888182580826	0.9532362988775691	1.502868512188372	0.5877187916149331	0.6568129966468295	True
38	TGG	AGC	182.0	182.5	0.0007324404917184057	0.9842013589279479	W	S	mergedpre1203	1203	93.0	93.5	0.002248244685967106	0.9872198711166683	post1203R2	1203	TGG38AGC	W38S	3.069525389963649	1.0030669660850786	3.0601400442323974	1.6135976779167538	1.6091797525112084	True
39	TTT	AGC	2154.0	2154.5	0.008647852386437983	0.9749555465466792	F	S	mergedpre1203	1203	84.0	84.5	0.0020318361065692027	0.9808959315187074	post1203R2	1203	TTT39AGC	F39S	0.23495268140279948	1.0060929803344052	0.23352978899097965	-2.0983215034602942	-2.1070851446560472	True
40	TAT	AGC	21.0	21.5	8.629270485486772e-05	0.9831568680965836	Y	S	mergedpre1203	1203	140.0	140.5	0.0033783783783783786	0.9916923150908916	post1203R2	1203	TAT40AGC	Y40S	39.15021998742929	1.0086816735673452	38.81325596902044	5.27847755798565	5.266006606955065	True
[truncated: 7,559 more rows]
